# Supplementary material for: 2-Methyl-3-nitro­benzyl cyanide
Source: Acta Crystallogr Sect E Struct Rep Online. 2009 Mar 14;65(Pt 4):o767. doi: 10.1107/S1600536809008484 (PMC2968898; doi:10.1107/S1600536809008484)
Supplement: Supplementary file 1 [file e-65-0o767-sup1.cif]

##############################################################################
###                                                                        ###
###        Electronic paper (Acta Crystallographica Section E)             ###
###                                                                        ###
##############################################################################
#                                                                            #
# This CIF contains the data in a paper accepted for publication in Acta     #
# Crystallographica Section E. It conforms to the requirements of Notes      #
# for Authors for Section E, and has been peer reviewed under the auspices   #
# of the IUCr Commission on Journals.                                        #
#                                                                            #
# Full details of the Crystallographic Information File format               #
# are given in the paper "The Crystallographic Information File (CIF):       #
# a New Standard Archive File for Crystallography" by S. R. Hall, F. H.      #
# Allen and I. D. Brown [Acta Cryst. (1991), A47, 655-685].                  #
#                                                                            #
# The current version of the core CIF dictionary is obtainable from          #
# ftp://ftp.iucr.org/pub/cif_core.dic. The current version number is 2.4.    #
#                                                                            #
# Software is freely available for graphical display of the structure(s) in  #
# this CIF.  For information consult the CIF home page http://www.iucr.org/  #
# cif/home.html                                                              #
#                                                                            #
# This file may be used for bona fide research purposes within the           #
# scientific community so long as proper attribution is given to the journal # 
# article from which it was obtained.                                        #
#                                                                            #
##############################################################################
                                             
data_global
_audit_creation_method     'from SHELXL97 CIF and IUCr SHELXL97-template'
_journal_date_recd_electronic     2008-11-29
_journal_date_accepted     2009-03-08
_journal_name_full     'Acta Crystallographica, Section E'
_journal_year     2009
_journal_volume     65
_journal_issue      4
_journal_page_first     o767
_journal_page_last     o767
_journal_paper_category     QO
_journal_coeditor_code     BQ2111
_publ_contact_author_name     'You-Sheng Chen'
_publ_contact_author_address
;
Department of Pharmacy
GuangDong Vocational and Technical College of
Chemical Engineering Pharmaceutics
Guangzhou 510520
People's Republic of China
;
_publ_contact_author_email     njjhs@163.com
_publ_section_title
;
2-Methyl-3-nitrobenzyl cyanide
;
loop_
    _publ_author_name
    _publ_author_address
    'You-Sheng Chen'
;
Department of Pharmacy
GuangDong Vocational and Technical College of Chemical Engineering Pharmaceutics
Guangzhou 510520
People's Republic of China
;
    'Jian-Hong Zhang'
;
Department of Applied Chemistry
College of Science
Nanjing University of Technology
Nanjing 210009
People's Republic of China
;
data_I
_audit_creation_method     SHELXL-97
_chemical_name_systematic
;
2-Methyl-3-nitrobenzyl cyanide
;
_chemical_name_common     ?
_chemical_formula_moiety     'C9 H8 N2 O2'
_chemical_formula_sum     'C9 H8 N2 O2'
_chemical_formula_iupac     'C9 H8 N2 O2'
_chemical_formula_weight     176.18
_chemical_melting_point     ?
_symmetry_cell_setting     Monoclinic
_symmetry_space_group_name_H-M     'P 21/c'
_symmetry_space_group_name_Hall     '-P 2ybc'
loop_
    _symmetry_equiv_pos_as_xyz
    'x, y, z'
    '-x, y+1/2, -z+1/2'
    '-x, -y, -z'
    'x, -y-1/2, z-1/2'
_cell_length_a     17.216(3)
_cell_length_b     7.1950(14)
_cell_length_c     15.746(3)
_cell_angle_alpha     90.00
_cell_angle_beta     117.10(3)
_cell_angle_gamma     90.00
_cell_volume     1736.3(7)
_cell_formula_units_Z     8
_cell_measurement_reflns_used     25
_cell_measurement_theta_min     10
_cell_measurement_theta_max     13
_cell_measurement_temperature     298(2)
_exptl_crystal_description     block
_exptl_crystal_colour     yellow
_exptl_crystal_size_max     0.40
_exptl_crystal_size_mid     0.30
_exptl_crystal_size_min     0.20
_exptl_crystal_density_diffrn     1.348
_exptl_crystal_density_meas     ?
_exptl_crystal_density_method     'not measured'
_exptl_crystal_F_000     736
_exptl_absorpt_coefficient_mu     0.098
_exptl_absorpt_correction_type     psi-scan
_exptl_absorpt_process_details     '(North <i>et al.</i>,  1968)'
_exptl_absorpt_correction_T_min     0.9619
_exptl_absorpt_correction_T_max     0.9807
_exptl_special_details
;
;
_diffrn_ambient_temperature     298(2)
_diffrn_radiation_type     MoK\a
_diffrn_radiation_wavelength     0.71073
_diffrn_radiation_source     'fine-focus sealed tube'
_diffrn_radiation_monochromator     graphite
_diffrn_measurement_device_type     'Enraf--Nonius CAD-4'
_diffrn_measurement_method     \w/2\q
_diffrn_detector_area_resol_mean     ?
_diffrn_reflns_number     3258
_diffrn_reflns_av_R_equivalents     0.0288
_diffrn_reflns_av_sigmaI/netI     0.0372
_diffrn_reflns_theta_min     1.33
_diffrn_reflns_theta_max     25.17
_diffrn_reflns_theta_full     25.17
_diffrn_measured_fraction_theta_max     1.000
_diffrn_measured_fraction_theta_full     1.000
_diffrn_reflns_limit_h_min     -20
_diffrn_reflns_limit_h_max     18
_diffrn_reflns_limit_k_min     0
_diffrn_reflns_limit_k_max     8
_diffrn_reflns_limit_l_min     0
_diffrn_reflns_limit_l_max     18
_diffrn_standards_number     3
_diffrn_standards_interval_count     200
_diffrn_standards_interval_time     2
_diffrn_standards_decay_%     0
_refine_special_details
;
Refinement of <i>F</i>^2^ against ALL reflections. The weighted <i>R</i>-factor
<i>wR</i> and goodness of fit <i>S</i> are based on <i>F</i>^2^, conventional
<i>R</i>-factors <i>R</i> are based on <i>F</i>, with <i>F</i> set to zero for
negative <i>F</i>^2^. The threshold expression of <i>F</i>^2^ >
\s(<i>F</i>^2^) is used only for calculating <i>R</i>-factors(gt) <i>etc</i>.
and is not relevant to the choice of reflections for refinement.
<i>R</i>-factors based on <i>F</i>^2^ are statistically about twice as large
as those based on <i>F</i>, and <i>R</i>- factors based on ALL data will be
even larger.
;
_reflns_number_total     3129
_reflns_number_gt     2033
_reflns_threshold_expression     I>2\s(I)
_refine_ls_structure_factor_coef     Fsqd
_refine_ls_matrix_type     full
_refine_ls_R_factor_all     0.1115
_refine_ls_R_factor_gt     0.0728
_refine_ls_wR_factor_gt     0.1660
_refine_ls_wR_factor_ref     0.1970
_refine_ls_goodness_of_fit_ref     1.017
_refine_ls_restrained_S_all     1.017
_refine_ls_number_reflns     3129
_refine_ls_number_parameters     235
_refine_ls_number_restraints     0
_refine_ls_hydrogen_treatment     constr
_refine_ls_weighting_scheme     calc
_refine_ls_weighting_details
              'calc w=1/[\s^2^(Fo^2^)+(0.06P)^2^+2.6P] where P=(Fo^2^+2Fc^2^)/3'
_atom_sites_solution_hydrogens     geom
_atom_sites_solution_primary     direct
_atom_sites_solution_secondary     difmap
_refine_ls_shift/su_max     0.000
_refine_ls_shift/su_mean     0.000
_refine_diff_density_max     0.288
_refine_diff_density_min     -0.270
_refine_ls_extinction_method     none
_refine_ls_extinction_coef     ?
loop_
    _atom_type_symbol
    _atom_type_description
    _atom_type_scat_dispersion_real
    _atom_type_scat_dispersion_imag
    _atom_type_scat_source
    'C' 'C' 0.0033 0.0016
                         'International Tables Vol C Tables 4.2.6.8 and 6.1.1.4'
    'H' 'H' 0.0000 0.0000
                         'International Tables Vol C Tables 4.2.6.8 and 6.1.1.4'
    'N' 'N' 0.0061 0.0033
                         'International Tables Vol C Tables 4.2.6.8 and 6.1.1.4'
    'O' 'O' 0.0106 0.0060
                         'International Tables Vol C Tables 4.2.6.8 and 6.1.1.4'
_computing_data_collection     'CAD-4 Software (Enraf--Nonius, 1989)'
_computing_cell_refinement     'CAD-4 Software (Enraf--Nonius, 1989)'
_computing_data_reduction     'XCAD4 (Harms & Wocadlo, 1995)'
_computing_structure_solution     'SHELXS97 (Sheldrick, 2008)'
_computing_structure_refinement     'SHELXL97 (Sheldrick, 2008)'
_computing_molecular_graphics     'SHELXTL (Sheldrick, 2008)'
_computing_publication_material     'SHELXL97 (Sheldrick, 2008)'
loop_
    _atom_site_type_symbol
    _atom_site_label
    _atom_site_fract_x
    _atom_site_fract_y
    _atom_site_fract_z
    _atom_site_U_iso_or_equiv
    _atom_site_adp_type
    _atom_site_calc_flag
    _atom_site_refinement_flags
    _atom_site_occupancy
    _atom_site_disorder_assembly
    _atom_site_disorder_group
    O O1 0.4276(3) 0.7334(6) 0.1977(2) 0.1103(13) Uani d . 1 . .
    O O2 0.3421(2) 0.9322(6) 0.0964(3) 0.1045(12) Uani d . 1 . .
    N N1 0.7122(2) 0.5898(7) -0.0502(3) 0.0945(14) Uani d . 1 . .
    N N2 0.4027(3) 0.8202(6) 0.1242(3) 0.0745(10) Uani d . 1 . .
    C C1 0.6910(2) 0.6447(6) 0.0045(3) 0.0697(11) Uani d . 1 . .
    C C2 0.6654(2) 0.7139(6) 0.0738(3) 0.0612(10) Uani d . 1 . .
    H H2A 0.6923 0.8344 0.0959 0.073 Uiso calc R 1 . .
    H H2B 0.6878 0.6306 0.1282 0.073 Uiso calc R 1 . .
    C C3 0.5958(3) 0.7856(7) 0.2075(2) 0.0795(13) Uani d . 1 . .
    H H3A 0.6548 0.7639 0.2189 0.119 Uiso calc R 1 . .
    H H3B 0.5801 0.6965 0.2425 0.119 Uiso calc R 1 . .
    H H3C 0.5910 0.9088 0.2281 0.119 Uiso calc R 1 . .
    C C4 0.5348(2) 0.7660(5) 0.1016(2) 0.0516(9) Uani d . 1 . .
    C C5 0.4440(2) 0.7870(5) 0.0633(2) 0.0497(8) Uani d . 1 . .
    C C6 0.3884(2) 0.7784(5) -0.0346(2) 0.0552(9) Uani d . 1 . .
    H H6A 0.3287 0.7966 -0.0579 0.066 Uiso calc R 1 . .
    C C7 0.4230(2) 0.7427(5) -0.0959(2) 0.0576(9) Uani d . 1 . .
    H H7A 0.3867 0.7327 -0.1611 0.069 Uiso calc R 1 . .
    C C8 0.5115(2) 0.7220(5) -0.0609(2) 0.0511(8) Uani d . 1 . .
    H H8A 0.5348 0.7000 -0.1029 0.061 Uiso calc R 1 . .
    C C9 0.5673(2) 0.7334(5) 0.0369(2) 0.0517(8) Uani d . 1 . .
    O O3 0.0637(2) 0.2551(6) 0.2586(2) 0.1082(13) Uani d . 1 . .
    O O4 0.1521(2) 0.0640(5) 0.2452(2) 0.1002(12) Uani d . 1 . .
    N N3 -0.2116(2) 0.4233(6) -0.2708(3) 0.0882(12) Uani d . 1 . .
    N N4 0.0918(2) 0.1720(6) 0.2117(2) 0.0720(10) Uani d . 1 . .
    C C10 -0.1920(2) 0.3586(6) -0.1986(3) 0.0605(10) Uani d . 1 . .
    C C11 -0.1684(2) 0.2786(6) -0.1044(2) 0.0602(10) Uani d . 1 . .
    H H11A -0.1940 0.1558 -0.1126 0.072 Uiso calc R 1 . .
    H H11B -0.1932 0.3550 -0.0721 0.072 Uiso calc R 1 . .
    C C12 -0.1011(3) 0.1927(6) 0.0956(3) 0.0706(11) Uani d . 1 . .
    H H12A -0.0745 0.1150 0.1511 0.106 Uiso calc R 1 . .
    H H12B -0.1529 0.1338 0.0487 0.106 Uiso calc R 1 . .
    H H12C -0.1160 0.3105 0.1129 0.106 Uiso calc R 1 . .
    C C13 -0.0386(2) 0.2224(5) 0.0551(2) 0.0495(8) Uani d . 1 . .
    C C14 0.0515(2) 0.2114(5) 0.1080(2) 0.0512(9) Uani d . 1 . .
    C C15 0.1095(2) 0.2325(5) 0.0709(2) 0.0516(8) Uani d . 1 . .
    H H15A 0.1693 0.2203 0.1094 0.062 Uiso calc R 1 . .
    C C16 0.0764(2) 0.2721(5) -0.0249(2) 0.0504(8) Uani d . 1 . .
    H H16A 0.1139 0.2890 -0.0520 0.060 Uiso calc R 1 . .
    C C17 -0.0121(2) 0.2867(5) -0.0803(2) 0.0502(8) Uani d . 1 . .
    H H17A -0.0339 0.3126 -0.1450 0.060 Uiso calc R 1 . .
    C C18 -0.0704(2) 0.2634(5) -0.0415(2) 0.0458(8) Uani d . 1 . .
loop_
    _atom_site_aniso_label
    _atom_site_aniso_U_11
    _atom_site_aniso_U_22
    _atom_site_aniso_U_33
    _atom_site_aniso_U_12
    _atom_site_aniso_U_13
    _atom_site_aniso_U_23
    O1 0.128(3) 0.158(4) 0.0600(19) -0.017(3) 0.055(2) -0.003(2)
    O2 0.086(2) 0.132(3) 0.116(3) 0.003(2) 0.063(2) -0.023(2)
    N1 0.055(2) 0.133(4) 0.092(3) 0.008(2) 0.030(2) -0.020(3)
    N2 0.071(2) 0.097(3) 0.060(2) -0.022(2) 0.0345(19) -0.020(2)
    C1 0.0400(19) 0.083(3) 0.071(3) -0.003(2) 0.0123(19) -0.007(2)
    C2 0.0457(19) 0.075(3) 0.053(2) -0.0042(18) 0.0141(17) -0.0080(19)
    C3 0.075(3) 0.109(4) 0.0365(19) -0.012(3) 0.0092(18) -0.013(2)
    C4 0.058(2) 0.054(2) 0.0315(16) -0.0093(17) 0.0113(15) -0.0027(15)
    C5 0.058(2) 0.0488(19) 0.0431(18) -0.0086(16) 0.0241(16) -0.0080(16)
    C6 0.0438(18) 0.064(2) 0.0459(19) -0.0013(17) 0.0100(15) 0.0042(17)
    C7 0.0483(19) 0.072(3) 0.0361(17) 0.0021(18) 0.0046(15) 0.0037(17)
    C8 0.0519(19) 0.063(2) 0.0360(17) -0.0003(17) 0.0175(15) -0.0011(16)
    C9 0.0432(18) 0.054(2) 0.0405(17) -0.0022(16) 0.0039(14) -0.0031(16)
    O3 0.122(3) 0.158(4) 0.0441(16) -0.009(3) 0.0369(18) -0.017(2)
    O4 0.093(2) 0.117(3) 0.0479(17) 0.011(2) -0.0052(16) 0.0230(18)
    N3 0.059(2) 0.116(3) 0.056(2) 0.012(2) -0.0029(17) 0.012(2)
    N4 0.080(2) 0.088(3) 0.0327(16) -0.010(2) 0.0124(17) -0.0016(18)
    C10 0.0376(18) 0.074(3) 0.051(2) 0.0045(18) 0.0044(16) -0.001(2)
    C11 0.0456(19) 0.072(3) 0.052(2) 0.0026(18) 0.0125(16) -0.0015(19)
    C12 0.072(3) 0.091(3) 0.060(2) -0.009(2) 0.041(2) 0.001(2)
    C13 0.056(2) 0.0479(19) 0.0421(18) -0.0011(16) 0.0200(16) -0.0057(15)
    C14 0.057(2) 0.062(2) 0.0262(15) -0.0049(17) 0.0112(14) 0.0005(15)
    C15 0.0441(18) 0.056(2) 0.0408(17) -0.0026(16) 0.0069(15) -0.0022(16)
    C16 0.0410(17) 0.067(2) 0.0411(18) -0.0052(16) 0.0167(14) -0.0049(17)
    C17 0.0472(18) 0.063(2) 0.0314(16) -0.0031(16) 0.0099(14) 0.0006(15)
    C18 0.0391(16) 0.055(2) 0.0357(16) -0.0007(15) 0.0103(14) -0.0028(15)
_geom_special_details
;
All e.s.d.'s (except the e.s.d. in the dihedral angle between two l.s. planes)
are estimated using the full covariance matrix. The cell e.s.d.'s are taken
into account individually in the estimation of e.s.d.'s in distances, angles
and torsion angles; correlations between e.s.d.'s in cell parameters are only
used when they are defined by crystal symmetry. An approximate (isotropic)
treatment of cell e.s.d.'s is used for estimating e.s.d.'s involving l.s.
planes.
;
loop_
    _geom_bond_atom_site_label_1
    _geom_bond_atom_site_label_2
    _geom_bond_site_symmetry_2
    _geom_bond_distance
    _geom_bond_publ_flag
    O1 N2 . 1.209(5) ?
    O2 N2 . 1.231(5) ?
    N1 C1 . 1.148(5) ?
    N2 C5 . 1.451(5) ?
    C1 C2 . 1.440(6) ?
    C2 C9 . 1.522(5) ?
    C2 H2A . 0.9700 ?
    C2 H2B . 0.9700 ?
    C3 C4 . 1.519(5) ?
    C3 H3A . 0.9600 ?
    C3 H3B . 0.9600 ?
    C3 H3C . 0.9600 ?
    C4 C9 . 1.388(5) ?
    C4 C5 . 1.404(5) ?
    C5 C6 . 1.397(5) ?
    C6 C7 . 1.370(5) ?
    C6 H6A . 0.9300 ?
    C7 C8 . 1.371(5) ?
    C7 H7A . 0.9300 ?
    C8 C9 . 1.396(4) ?
    C8 H8A . 0.9300 ?
    O3 N4 . 1.209(5) ?
    O4 N4 . 1.209(5) ?
    N3 C10 . 1.129(5) ?
    N4 C14 . 1.483(4) ?
    C10 C11 . 1.465(5) ?
    C11 C18 . 1.521(4) ?
    C11 H11A . 0.9700 ?
    C11 H11B . 0.9700 ?
    C12 C13 . 1.492(5) ?
    C12 H12A . 0.9600 ?
    C12 H12B . 0.9600 ?
    C12 H12C . 0.9600 ?
    C13 C14 . 1.389(5) ?
    C13 C18 . 1.394(4) ?
    C14 C15 . 1.375(5) ?
    C15 C16 . 1.378(4) ?
    C15 H15A . 0.9300 ?
    C16 C17 . 1.372(4) ?
    C16 H16A . 0.9300 ?
    C17 C18 . 1.402(4) ?
    C17 H17A . 0.9300 ?
loop_
    _geom_angle_atom_site_label_1
    _geom_angle_atom_site_label_2
    _geom_angle_atom_site_label_3
    _geom_angle_site_symmetry_1
    _geom_angle_site_symmetry_3
    _geom_angle
    _geom_angle_publ_flag
    O1 N2 O2 . . 123.5(4) ?
    O1 N2 C5 . . 118.8(4) ?
    O2 N2 C5 . . 117.7(4) ?
    N1 C1 C2 . . 179.4(4) ?
    C1 C2 C9 . . 114.4(3) ?
    C1 C2 H2A . . 108.7 ?
    C9 C2 H2A . . 108.7 ?
    C1 C2 H2B . . 108.7 ?
    C9 C2 H2B . . 108.7 ?
    H2A C2 H2B . . 107.6 ?
    C4 C3 H3A . . 109.5 ?
    C4 C3 H3B . . 109.5 ?
    H3A C3 H3B . . 109.5 ?
    C4 C3 H3C . . 109.5 ?
    H3A C3 H3C . . 109.5 ?
    H3B C3 H3C . . 109.5 ?
    C9 C4 C5 . . 116.4(3) ?
    C9 C4 C3 . . 120.9(3) ?
    C5 C4 C3 . . 122.6(3) ?
    C6 C5 C4 . . 122.6(3) ?
    C6 C5 N2 . . 116.2(3) ?
    C4 C5 N2 . . 121.2(3) ?
    C7 C6 C5 . . 119.1(3) ?
    C7 C6 H6A . . 120.5 ?
    C5 C6 H6A . . 120.5 ?
    C6 C7 C8 . . 119.8(3) ?
    C6 C7 H7A . . 120.1 ?
    C8 C7 H7A . . 120.1 ?
    C7 C8 C9 . . 121.1(3) ?
    C7 C8 H8A . . 119.4 ?
    C9 C8 H8A . . 119.4 ?
    C4 C9 C8 . . 121.0(3) ?
    C4 C9 C2 . . 118.9(3) ?
    C8 C9 C2 . . 120.1(3) ?
    O4 N4 O3 . . 123.7(4) ?
    O4 N4 C14 . . 118.8(4) ?
    O3 N4 C14 . . 117.5(4) ?
    N3 C10 C11 . . 178.2(4) ?
    C10 C11 C18 . . 113.6(3) ?
    C10 C11 H11A . . 108.8 ?
    C18 C11 H11A . . 108.8 ?
    C10 C11 H11B . . 108.8 ?
    C18 C11 H11B . . 108.8 ?
    H11A C11 H11B . . 107.7 ?
    C13 C12 H12A . . 109.5 ?
    C13 C12 H12B . . 109.5 ?
    H12A C12 H12B . . 109.5 ?
    C13 C12 H12C . . 109.5 ?
    H12A C12 H12C . . 109.5 ?
    H12B C12 H12C . . 109.5 ?
    C14 C13 C18 . . 116.1(3) ?
    C14 C13 C12 . . 124.2(3) ?
    C18 C13 C12 . . 119.7(3) ?
    C15 C14 C13 . . 124.6(3) ?
    C15 C14 N4 . . 115.0(3) ?
    C13 C14 N4 . . 120.3(3) ?
    C14 C15 C16 . . 117.9(3) ?
    C14 C15 H15A . . 121.0 ?
    C16 C15 H15A . . 121.0 ?
    C17 C16 C15 . . 119.8(3) ?
    C17 C16 H16A . . 120.1 ?
    C15 C16 H16A . . 120.1 ?
    C16 C17 C18 . . 121.5(3) ?
    C16 C17 H17A . . 119.3 ?
    C18 C17 H17A . . 119.3 ?
    C13 C18 C17 . . 119.9(3) ?
    C13 C18 C11 . . 119.5(3) ?
    C17 C18 C11 . . 120.6(3) ?
loop_
    _geom_torsion_atom_site_label_1
    _geom_torsion_atom_site_label_2
    _geom_torsion_atom_site_label_3
    _geom_torsion_atom_site_label_4
    _geom_torsion_site_symmetry_1
    _geom_torsion_site_symmetry_2
    _geom_torsion_site_symmetry_3
    _geom_torsion_site_symmetry_4
    _geom_torsion
    _geom_torsion_publ_flag
    N1 C1 C2 C9 . . . .  17E1(10)
                                 ?
    C9 C4 C5 C6 . . . . -0.8(5) ?
    C3 C4 C5 C6 . . . . 176.6(4) ?
    C9 C4 C5 N2 . . . . 179.5(3) ?
    C3 C4 C5 N2 . . . . -3.0(6) ?
    O1 N2 C5 C6 . . . . 138.3(4) ?
    O2 N2 C5 C6 . . . . -39.6(5) ?
    O1 N2 C5 C4 . . . . -42.1(5) ?
    O2 N2 C5 C4 . . . . 140.0(4) ?
    C4 C5 C6 C7 . . . . 1.9(6) ?
    N2 C5 C6 C7 . . . . -178.4(4) ?
    C5 C6 C7 C8 . . . . -2.1(6) ?
    C6 C7 C8 C9 . . . . 1.1(6) ?
    C5 C4 C9 C8 . . . . -0.2(5) ?
    C3 C4 C9 C8 . . . . -177.7(4) ?
    C5 C4 C9 C2 . . . . 178.6(3) ?
    C3 C4 C9 C2 . . . . 1.1(5) ?
    C7 C8 C9 C4 . . . . 0.0(6) ?
    C7 C8 C9 C2 . . . . -178.7(3) ?
    C1 C2 C9 C4 . . . . 168.4(4) ?
    C1 C2 C9 C8 . . . . -12.9(5) ?
    N3 C10 C11 C18 . . . . -131(15) ?
    C18 C13 C14 C15 . . . . -2.0(5) ?
    C12 C13 C14 C15 . . . . 177.8(4) ?
    C18 C13 C14 N4 . . . . 178.7(3) ?
    C12 C13 C14 N4 . . . . -1.2(5) ?
    O4 N4 C14 C15 . . . . -41.7(5) ?
    O3 N4 C14 C15 . . . . 136.1(4) ?
    O4 N4 C14 C13 . . . . 137.5(4) ?
    O3 N4 C14 C13 . . . . -44.7(5) ?
    C13 C14 C15 C16 . . . . 1.8(6) ?
    N4 C14 C15 C16 . . . . -179.0(3) ?
    C14 C15 C16 C17 . . . . -0.9(5) ?
    C15 C16 C17 C18 . . . . 0.5(5) ?
    C14 C13 C18 C17 . . . . 1.4(5) ?
    C12 C13 C18 C17 . . . . -178.2(3) ?
    C14 C13 C18 C11 . . . . -179.8(3) ?
    C12 C13 C18 C11 . . . . 0.6(5) ?
    C16 C17 C18 C13 . . . . -0.7(5) ?
    C16 C17 C18 C11 . . . . -179.5(3) ?
    C10 C11 C18 C13 . . . . 168.2(3) ?
    C10 C11 C18 C17 . . . . -13.0(5) ?
loop_
    _geom_hbond_atom_site_label_D
    _geom_hbond_atom_site_label_H
    _geom_hbond_atom_site_label_A
    _geom_hbond_site_symmetry_A
    _geom_hbond_distance_DH
    _geom_hbond_distance_HA
    _geom_hbond_distance_DA
    _geom_hbond_angle_DHA
    C3 H3B O1 . 0.9600 2.4000 2.852(8) 108.00
    C12 H12A O3 . 0.9600 2.4200 2.864(6) 108.00
