# Supplementary material for: 2-Methyl-3-nitro­benzyl cyanide
Source: Acta Crystallogr Sect E Struct Rep Online. 2009 Mar 14;65(Pt 4):o767. doi: 10.1107/S1600536809008484 (PMC2968898; doi:10.1107/S1600536809008484)
Supplement: Supplementary file 2 [file e-65-0o767-Isup2.hkl]

# 
# h,k,l, Fc-squared, Fo-squared, sigma(Fo-squared) and status flag 
# 
data_I
_shelx_title ' J in P2(1)/c' 
_shelx_refln_list_code          4 
_shelx_F_calc_maximum      287.54 
_exptl_crystal_F_000       736.00 
_reflns_d_resolution_high  0.8355 
 
loop_ 
 _symmetry_equiv_pos_as_xyz 
 'x, y, z' 
 '-x, y+1/2, -z+1/2' 
 '-x, -y, -z' 
 'x, -y-1/2, z-1/2' 
 
_cell_length_a    17.2160 
_cell_length_b     7.1950 
_cell_length_c    15.7460 
_cell_angle_alpha  90.000 
_cell_angle_beta  117.100 
_cell_angle_gamma  90.000 
 
_shelx_F_squared_multiplier     1.000 
 
loop_ 
 _refln_index_h 
 _refln_index_k 
 _refln_index_l 
 _refln_F_squared_calc 
 _refln_F_squared_meas 
 _refln_F_squared_sigma 
 _refln_observed_status 
   1   0   0        1.41       12.73      0.29 o 
   2   0   0    15432.47    14583.62     64.99 o 
   3   0   0       25.19       32.09      1.28 o 
   4   0   0     7891.21     7546.71     94.98 o 
   5   0   0        3.79        1.32      1.06 o 
   6   0   0     1745.01     1881.43      8.47 o 
   7   0   0        0.00        4.60      5.54 o 
   8   0   0     5378.52     5604.43     93.13 o 
   9   0   0        3.53        2.79      2.79 o 
  10   0   0      320.25      323.42      4.82 o 
  11   0   0       19.78       16.49      2.39 o 
  12   0   0      163.59      157.74      4.23 o 
  13   0   0        3.65        5.17      2.19 o 
  14   0   0        7.37        2.31      2.31 o 
  15   0   0        2.06        2.87      6.26 o 
  16   0   0        0.40        4.01      2.54 o 
  17   0   0        0.10        4.30      3.10 o 
  18   0   0       15.24       29.23      3.45 o 
   1   1   0        9.10       10.20      1.17 o 
   2   1   0      838.28      864.42    490.87 o 
   3   1   0        0.24        0.29      0.98 o 
   4   1   0    11112.98     2627.59   5014.68 o 
   5   1   0       64.49       79.61      1.84 o 
   6   1   0     4195.11     4235.82     98.77 o 
   7   1   0       57.88       63.48      2.14 o 
   8   1   0     1312.82     1404.54     12.50 o 
   9   1   0        9.97       10.64      1.50 o 
  10   1   0      196.09      229.35      4.73 o 
  11   1   0        2.92        4.29      1.69 o 
  12   1   0      253.90      265.04      5.19 o 
  13   1   0        1.50        3.08      1.80 o 
  14   1   0       23.22       21.66      4.03 o 
  15   1   0        1.70        3.45      2.32 o 
  16   1   0       33.72       30.34      5.60 o 
  17   1   0        0.40        4.61      4.03 o 
  18   1   0        8.03       13.01      2.88 o 
   0   2   0    82677.97    79840.54    366.79 o 
   1   2   0       35.31       67.47      2.74 o 
   2   2   0    27207.85    26356.14    475.77 o 
   3   2   0       27.80       21.87      1.25 o 
   4   2   0      959.96      966.72     33.39 o 
   5   2   0       17.17       22.25      2.35 o 
   6   2   0     4300.22     4069.98    171.92 o 
   7   2   0        1.93        0.69      1.47 o 
   8   2   0     1377.87     1439.49     64.08 o 
   9   2   0       16.82       20.77      1.80 o 
  10   2   0       36.42       39.62      2.12 o 
  11   2   0        0.22        4.99      1.97 o 
  12   2   0      233.07      216.92      4.70 o 
  13   2   0        1.62        2.10      1.98 o 
  14   2   0       26.52       34.56      2.88 o 
  15   2   0        0.49        3.61      2.35 o 
  16   2   0       20.16       18.28      5.47 o 
  17   2   0        0.54        2.14      2.33 o 
   1   3   0        2.39        0.54      1.63 o 
   2   3   0      129.55      181.72     13.87 o 
   3   3   0        0.82        0.00      1.24 o 
   4   3   0      299.58      226.78    134.70 o 
   5   3   0        2.46        7.77      6.32 o 
   6   3   0      144.63      118.49      3.90 o 
   7   3   0       25.76       25.68      3.63 o 
   8   3   0     2713.11     2244.29   1363.28 o 
   9   3   0        7.10        0.45      2.49 o 
  10   3   0        0.48        2.85      1.69 o 
  11   3   0        1.54        1.95      1.79 o 
  12   3   0        0.00        2.43      1.85 o 
  13   3   0        0.74        1.37      2.26 o 
  14   3   0      178.30      190.71      5.17 o 
  15   3   0        0.11        2.08      2.32 o 
  16   3   0        0.57        4.10      3.99 o 
  17   3   0        0.97        0.30      2.21 o 
   0   4   0     5411.98     5386.65    133.74 o 
   1   4   0       25.34       29.09      2.37 o 
   2   4   0     4268.70     4695.76    172.71 o 
   3   4   0       10.49       15.90      1.75 o 
   4   4   0       92.06       79.05      2.46 o 
   5   4   0        8.74       12.76      1.47 o 
   6   4   0      463.58      496.28     15.02 o 
   7   4   0        0.49        2.82      3.00 o 
   8   4   0       67.21       73.49      2.71 o 
   9   4   0        0.33        2.35      1.78 o 
  10   4   0      136.61      101.04     64.14 o 
  11   4   0        1.04        3.83      2.80 o 
  12   4   0       64.51       70.20      3.57 o 
  13   4   0        0.82        0.75      2.23 o 
  14   4   0        3.69        6.15      2.58 o 
  15   4   0        0.01        1.93      2.32 o 
  16   4   0        0.24        1.05      5.70 o 
   1   5   0        0.10        0.13      2.20 o 
   2   5   0      116.71      157.02      5.80 o 
   3   5   0       11.42        4.74      2.03 o 
   4   5   0       64.97       56.33     35.09 o 
   5   5   0        0.16        0.98      1.37 o 
   6   5   0       38.76       34.89     22.13 o 
   7   5   0        1.10        0.50      1.75 o 
   8   5   0       33.49       10.81     12.14 o 
   9   5   0       11.46       14.72      4.50 o 
  10   5   0       22.24       25.83      2.82 o 
  11   5   0        8.73        7.97      2.55 o 
  12   5   0        3.15        0.69      2.61 o 
  13   5   0        0.59        1.86      2.42 o 
  14   5   0       18.31        7.36     10.26 o 
   0   6   0      607.27      702.59     11.39 o 
   1   6   0        9.49       12.03      3.26 o 
   2   6   0      132.50      110.03      5.36 o 
   3   6   0       11.21        7.36      1.72 o 
   4   6   0        0.05        0.68      1.47 o 
   5   6   0        0.10        0.93      1.67 o 
   6   6   0       13.68       11.61      1.74 o 
   7   6   0        0.53        0.50      1.73 o 
   8   6   0       20.21       28.30      5.04 o 
   9   6   0        0.00        2.17      2.53 o 
  10   6   0       30.18       27.92      2.63 o 
  11   6   0        0.22        0.36      2.64 o 
  12   6   0        0.39        2.03      2.19 o 
  13   6   0        0.02        0.91      2.25 o 
   1   7   0        0.41        3.01      1.62 o 
   2   7   0        3.97        4.47      1.71 o 
   3   7   0        2.21        1.44      2.58 o 
   4   7   0        5.12        5.70      2.82 o 
   5   7   0        0.57        0.45      1.46 o 
   6   7   0       22.65       18.37      1.83 o 
   7   7   0        0.87        2.86      1.48 o 
   8   7   0        7.34        4.78      4.38 o 
   9   7   0        1.25        0.41      1.78 o 
  10   7   0        0.33        2.04      2.63 o 
   0   8   0       13.85        8.72      2.29 o 
   1   8   0        1.71        1.43      1.63 o 
   2   8   0        5.03        3.77      1.68 o 
   3   8   0        3.46        2.75      1.47 o 
   4   8   0        0.12        1.36      1.36 o 
   5   8   0        0.72        1.22      1.58 o 
   6   8   0        3.33        2.29      1.35 o 
 -18   1   1        3.66        4.32      3.15 o 
 -17   1   1       10.66       11.46      3.68 o 
 -16   1   1       12.60       13.21      3.71 o 
 -15   1   1        8.96        9.23      3.40 o 
 -14   1   1        3.77        0.26      3.00 o 
 -13   1   1        0.00        1.27      2.79 o 
 -12   1   1        1.15        3.32      3.07 o 
 -11   1   1      319.64      342.78      7.39 o 
 -10   1   1      122.45      161.74      5.06 o 
  -9   1   1      604.17      604.37      8.52 o 
  -8   1   1      301.35      343.41      6.21 o 
  -7   1   1      652.75      751.71      8.12 o 
  -6   1   1      756.65      772.52      7.56 o 
  -5   1   1      240.67      322.06      4.37 o 
  -4   1   1      169.80      205.72      3.18 o 
  -3   1   1     1263.21     1312.48      7.56 o 
  -2   1   1      515.38      574.76      4.58 o 
  -1   1   1        9.32       14.70      1.01 o 
   0   1   1       10.81       16.00      1.17 o 
   1   1   1        6.07       16.35      1.31 o 
   2   1   1      575.05      637.49      5.58 o 
   3   1   1     1333.50     1507.26      9.31 o 
   4   1   1     2794.02     2729.75     56.11 o 
   5   1   1     2247.95     2387.31     13.55 o 
   6   1   1      154.76      141.19      4.03 o 
   7   1   1      202.55      180.00      4.69 o 
   8   1   1        6.27       30.74      2.45 o 
   9   1   1       19.30       16.58      2.44 o 
  10   1   1       79.87       73.19      4.17 o 
  11   1   1      158.37      141.22      5.72 o 
  12   1   1       33.67       35.54      3.78 o 
  13   1   1       52.70       49.44      4.33 o 
  14   1   1       41.05       31.21      4.61 o 
  15   1   1        2.44        4.83      3.81 o 
  16   1   1        4.26        4.96      4.21 o 
  17   1   1        0.32        4.26      4.26 o 
 -18   2   1        3.43        2.48      3.50 o 
 -17   2   1       21.46       19.48      4.31 o 
 -16   2   1        2.30        2.42      3.62 o 
 -15   2   1        0.36        2.75      3.51 o 
 -14   2   1        3.04        6.37      3.32 o 
 -13   2   1        2.42        1.53      3.06 o 
 -12   2   1       29.70       31.20      3.52 o 
 -11   2   1      102.94      110.71      4.91 o 
 -10   2   1       76.87      103.37      4.03 o 
  -9   2   1        5.01       19.46      2.52 o 
  -8   2   1      193.57      176.81      4.63 o 
  -7   2   1       89.45      105.89      3.41 o 
  -6   2   1      152.03      118.02      1.25 o 
  -5   2   1        6.46        1.25      1.25 o 
  -4   2   1      705.98      533.82      1.09 o 
  -3   2   1     1325.05     1210.04      1.19 o 
  -2   2   1     5010.30     4872.46     71.38 o 
  -1   2   1    15509.48    15620.81    131.48 o 
   0   2   1     3082.77     3561.42     64.60 o 
   1   2   1      419.81      409.04      6.53 o 
   2   2   1     1471.81     1478.34      9.91 o 
   3   2   1     1955.83     1879.97     11.34 o 
   4   2   1      942.19      898.50      8.35 o 
   5   2   1       66.62      102.57      3.39 o 
   6   2   1      478.62      535.79      7.45 o 
   7   2   1      186.67      205.36      5.26 o 
   8   2   1       87.86       77.74      3.58 o 
   9   2   1      204.53      177.89      5.50 o 
  10   2   1        0.12        0.97      2.63 o 
  11   2   1        6.50        3.15      2.90 o 
  12   2   1       10.60       14.57      3.16 o 
  13   2   1        0.39        2.67      3.17 o 
  14   2   1        3.33        0.00      3.63 o 
  15   2   1        0.73        1.90      3.32 o 
  16   2   1        0.83        1.61      3.91 o 
  17   2   1        3.22        1.74      3.91 o 
 -17   3   1        7.02        2.59      4.01 o 
 -16   3   1       15.60        7.54      4.52 o 
 -15   3   1        2.18        4.15      4.41 o 
 -14   3   1       40.18       46.32      4.72 o 
 -13   3   1       12.39       25.11      4.14 o 
 -12   3   1      137.49      172.92      6.55 o 
 -11   3   1       17.01       16.74      3.39 o 
 -10   3   1        4.35        3.48      2.09 o 
  -9   3   1       96.64       77.51      2.44 o 
  -8   3   1        6.27        8.28      2.33 o 
  -7   3   1      213.50      224.91      5.14 o 
  -6   3   1     1059.64      844.29      8.98 o 
  -5   3   1      211.14      216.88      4.60 o 
  -4   3   1        1.50        6.69      1.56 o 
  -3   3   1       22.76       21.28      1.97 o 
  -2   3   1      189.95      248.87      5.02 o 
  -1   3   1       22.73       27.40      2.11 o 
   0   3   1       11.04       10.98      1.92 o 
   1   3   1       64.63       78.75      3.11 o 
   2   3   1      577.21      450.98      6.30 o 
   3   3   1      238.97      259.76      5.08 o 
   4   3   1      812.14      909.74      9.28 o 
   5   3   1       15.51       37.63      2.72 o 
   6   3   1      586.24      619.22      8.70 o 
   7   3   1      134.70      161.37      5.10 o 
   8   3   1      171.92      159.93      5.40 o 
   9   3   1        2.13        2.37      2.37 o 
  10   3   1       10.36        8.82      2.62 o 
  11   3   1        7.19       10.76      3.34 o 
  12   3   1       49.30       56.35      4.30 o 
  13   3   1        1.00        4.03      3.31 o 
  14   3   1       51.37       52.98      4.88 o 
  15   3   1        0.27        0.90      3.60 o 
  16   3   1       12.45        9.39      4.06 o 
 -16   4   1       12.99       15.88      5.12 o 
 -15   4   1       26.58       34.22      5.31 o 
 -14   4   1        2.38        1.61      4.55 o 
 -13   4   1        1.36        2.64      3.70 o 
 -12   4   1        0.15        5.13      3.59 o 
 -11   4   1       62.73       49.57      3.44 o 
 -10   4   1        9.04        4.00      3.06 o 
  -9   4   1        0.49        1.80      2.48 o 
  -8   4   1       61.72       54.36      3.68 o 
  -7   4   1      192.78      148.48      1.69 o 
  -6   4   1        9.17        0.42      1.90 o 
  -5   4   1       86.38       63.12      1.95 o 
  -4   4   1       96.11       74.44      1.83 o 
  -3   4   1     1189.20     1279.97     12.56 o 
  -2   4   1       74.83       81.80      3.96 o 
  -1   4   1      460.32      520.83      8.49 o 
   0   4   1       79.99       82.82      4.03 o 
   1   4   1      445.86      482.94      7.81 o 
   2   4   1      494.81      428.61      7.01 o 
   3   4   1       14.77       26.68      2.55 o 
   4   4   1       10.63       23.91      2.52 o 
   5   4   1      365.24      322.81      6.57 o 
   6   4   1        2.06       11.93      2.17 o 
   7   4   1        8.09        7.57      2.45 o 
   8   4   1        2.62        1.83      2.51 o 
   9   4   1       63.32       54.59      4.18 o 
  10   4   1       15.15       12.91      3.52 o 
  11   4   1       64.72       70.38      4.94 o 
  12   4   1       25.08       27.56      3.97 o 
  13   4   1       16.54       13.98      4.12 o 
  14   4   1       11.02       15.74      3.99 o 
  15   4   1        0.32        1.26      3.37 o 
 -15   5   1       10.82       13.86      5.23 o 
 -14   5   1       76.41       97.58      7.18 o 
 -13   5   1       29.75       48.32      5.80 o 
 -12   5   1      130.08      111.74      4.12 o 
 -11   5   1        7.33        7.21      3.99 o 
 -10   5   1       14.99       11.70      3.58 o 
  -9   5   1       93.52      116.29      5.50 o 
  -8   5   1       19.26       31.29      3.55 o 
  -7   5   1        1.22        3.92      2.83 o 
  -6   5   1      131.99      129.86      4.98 o 
  -5   5   1       15.09       12.10      2.86 o 
  -4   5   1        6.49        3.63      2.27 o 
  -3   5   1        0.75        0.70      2.36 o 
  -2   5   1        6.17        6.77      2.43 o 
  -1   5   1        2.22        6.09      2.44 o 
   0   5   1       35.23       37.09      3.10 o 
   1   5   1       16.49       16.40      2.69 o 
   2   5   1        1.11        3.13      1.87 o 
   3   5   1        5.66        5.03      1.94 o 
   4   5   1       28.92       39.14      3.09 o 
   5   5   1       12.53       19.42      2.36 o 
   6   5   1      175.30      179.62      5.87 o 
   7   5   1       55.20       52.53      3.98 o 
   8   5   1       14.68       19.23      3.25 o 
   9   5   1        6.15        5.52      3.10 o 
  10   5   1        1.71        0.67      3.36 o 
  11   5   1        0.09        6.74      3.36 o 
  12   5   1      153.55      167.32      7.31 o 
  13   5   1        5.63        4.29      4.29 o 
  14   5   1       22.13       33.67      4.49 o 
 -13   6   1        0.07        4.76      4.76 o 
 -12   6   1        5.26        0.74      4.71 o 
 -11   6   1        5.35       11.57      4.09 o 
 -10   6   1        0.60        6.29      3.74 o 
  -9   6   1        0.64        3.38      3.38 o 
  -8   6   1       10.99        0.66      3.72 o 
  -7   6   1        0.11        2.57      2.79 o 
  -6   6   1        4.71        6.36      2.97 o 
  -5   6   1        0.05        0.85      2.76 o 
  -4   6   1       37.06       33.94      3.63 o 
  -3   6   1      121.79      106.94      4.95 o 
  -2   6   1       66.10       74.10      4.53 o 
  -1   6   1      233.53      248.06      7.22 o 
   0   6   1       26.40       33.98      3.50 o 
   1   6   1       97.17       97.46      4.90 o 
   2   6   1      105.72       98.17      4.45 o 
   3   6   1        6.55        8.44      2.11 o 
   4   6   1        1.65        0.51      2.05 o 
   5   6   1       18.70       12.15      2.64 o 
   6   6   1        0.03        2.38      2.56 o 
   7   6   1        0.41        1.33      2.47 o 
   8   6   1       13.46       21.39      3.33 o 
   9   6   1        0.02        2.01      3.23 o 
  10   6   1       16.68       17.71      4.07 o 
  11   6   1        3.15        1.42      3.65 o 
  12   6   1        1.51        7.32      3.96 o 
 -11   7   1       21.08       25.53      5.41 o 
 -10   7   1        0.00        0.63      3.82 o 
  -9   7   1        1.42        3.72      3.30 o 
  -8   7   1        2.22        1.82      3.41 o 
  -7   7   1        3.69        4.52      3.15 o 
  -6   7   1        9.07        8.31      2.90 o 
  -5   7   1        0.32        2.67      2.86 o 
  -4   7   1        3.10        1.89      2.83 o 
  -3   7   1        1.77        4.48      2.43 o 
  -2   7   1        0.65        0.92      2.20 o 
  -1   7   1        0.03        0.72      2.33 o 
   0   7   1        7.00        5.85      2.41 o 
   1   7   1        4.32        1.81      2.14 o 
   2   7   1        0.01        0.00      2.04 o 
   3   7   1        1.43        0.60      2.10 o 
   4   7   1        2.24        3.06      2.19 o 
   5   7   1        4.36        6.81      2.17 o 
   6   7   1        3.11        3.08      2.47 o 
   7   7   1        0.02        1.13      2.58 o 
   8   7   1        0.00        2.34      2.68 o 
   9   7   1        5.15        4.78      3.08 o 
  10   7   1        4.80        6.87      3.43 o 
  -7   8   1        0.45        2.62      2.62 o 
  -6   8   1        0.80        1.45      2.57 o 
  -5   8   1       10.42        7.40      2.67 o 
  -4   8   1        5.59        1.23      2.93 o 
  -3   8   1       27.35       17.89      3.16 o 
  -2   8   1       16.27       18.99      2.78 o 
  -1   8   1       27.56       19.88      2.96 o 
   0   8   1        2.00        2.44      2.30 o 
   1   8   1       10.40        2.07      2.58 o 
   2   8   1       17.59       13.88      2.48 o 
   3   8   1        0.37        0.96      2.15 o 
   4   8   1        0.70        1.05      2.21 o 
   5   8   1        1.46        0.35      1.83 o 
   6   8   1        0.02        0.35      1.95 o 
 -19   0   2        0.03        0.35      3.29 o 
 -18   0   2      120.48      108.77      5.98 o 
 -17   0   2        0.28        3.56      3.56 o 
 -16   0   2        9.19       10.65      3.55 o 
 -15   0   2       32.10       33.49      4.16 o 
 -14   0   2        5.34        3.09      2.84 o 
 -13   0   2       32.62       28.33      3.36 o 
 -12   0   2       83.25       94.99      4.59 o 
 -11   0   2        5.43        2.16      2.16 o 
 -10   0   2      201.41      197.05      5.04 o 
  -9   0   2        8.67       11.95      1.83 o 
  -8   0   2      158.48      140.05      3.75 o 
  -7   0   2     1411.31     1218.65     11.87 o 
  -6   0   2     1255.04     1213.08      9.16 o 
  -5   0   2     7419.13     6862.61     82.73 o 
  -4   0   2      267.46      332.62      4.07 o 
  -3   0   2     8201.49     8301.48     77.20 o 
  -2   0   2     7290.66     7335.60     66.64 o 
  -1   0   2       28.72       32.73      1.06 o 
   0   0   2     6847.87     6994.56     67.05 o 
   1   0   2     7462.27     7537.40     77.10 o 
   2   0   2      106.44      137.13      2.88 o 
   3   0   2     4961.99     5038.43     74.80 o 
   4   0   2      545.03      671.48      7.38 o 
   5   0   2     3028.97     3315.86     70.15 o 
   6   0   2        0.03        0.14      1.87 o 
   7   0   2       26.04       35.92      2.64 o 
   8   0   2      261.57      317.48      6.62 o 
   9   0   2       25.51       19.83      2.95 o 
  10   0   2      143.22      176.57      6.27 o 
  11   0   2        1.21        0.84      3.34 o 
  12   0   2       17.76       17.05      4.26 o 
  13   0   2        5.34        9.22      3.75 o 
  14   0   2        0.23        4.35      4.05 o 
  15   0   2       19.29       13.50      5.46 o 
  16   0   2       89.09      106.18      7.53 o 
  17   0   2        0.13        2.37      4.48 o 
 -19   1   2       29.74       23.59      3.90 o 
 -18   1   2       14.05        7.54      3.97 o 
 -17   1   2       55.76       45.16      4.73 o 
 -16   1   2       21.45       20.23      4.09 o 
 -15   1   2      225.37      236.51      7.76 o 
 -14   1   2       14.48       10.55      3.12 o 
 -13   1   2       54.47       53.49      4.09 o 
 -12   1   2      533.70      557.20      9.59 o 
 -11   1   2      368.47      484.32      8.30 o 
 -10   1   2        0.07        3.96      1.86 o 
  -9   1   2        0.72        1.82      1.82 o 
  -8   1   2     3186.82     3326.78     69.43 o 
  -7   1   2     1733.87     1686.39     11.10 o 
  -6   1   2      358.82      473.06      5.50 o 
  -5   1   2     3497.52     3374.09     57.80 o 
  -4   1   2      911.47      980.16      7.22 o 
  -3   1   2     4392.15     4161.77      0.84 o 
  -2   1   2     1879.13     1959.07     38.20 o 
  -1   1   2     4541.50     4844.17     60.76 o 
   0   1   2     2785.80     3286.48     52.63 o 
   1   1   2     5174.94     5426.77     68.75 o 
   2   1   2      786.90      884.75      7.24 o 
   3   1   2     4922.10     4761.65     74.60 o 
   4   1   2      481.72      568.94      6.80 o 
   5   1   2     2523.77     2614.99     15.01 o 
   6   1   2     3393.48     3947.73     19.76 o 
   7   1   2        0.01        7.08      2.02 o 
   8   1   2        0.56        3.29      2.01 o 
   9   1   2      373.37      397.62      8.11 o 
  10   1   2      304.04      322.35      7.94 o 
  11   1   2       29.02        7.28      3.91 o 
  12   1   2       44.29       30.38      3.97 o 
  13   1   2      216.07      197.40      7.73 o 
  14   1   2       35.14       25.37      4.80 o 
  15   1   2       98.18       80.39      6.32 o 
  16   1   2       23.45       12.77      4.85 o 
  17   1   2       13.82       23.35      4.81 o 
 -18   2   2       25.27       35.00      4.53 o 
 -17   2   2        8.72        5.12      4.02 o 
 -16   2   2        3.31        1.65      3.75 o 
 -15   2   2       13.58       15.15      3.61 o 
 -14   2   2       30.10       29.09      3.89 o 
 -13   2   2       26.31       32.72      3.36 o 
 -12   2   2        1.46        8.73      2.36 o 
 -11   2   2        7.18        1.38      2.53 o 
 -10   2   2      132.29      151.24      4.88 o 
  -9   2   2        8.90       13.97      2.15 o 
  -8   2   2      193.96      134.57      3.76 o 
  -7   2   2        0.10        7.64      1.65 o 
  -6   2   2      439.68      497.84      6.17 o 
  -5   2   2      136.48      134.62      3.12 o 
  -4   2   2      557.71      498.37      5.66 o 
  -3   2   2      638.70      664.57      6.48 o 
  -2   2   2     7539.30     7368.50     87.51 o 
  -1   2   2       52.28       62.08      2.50 o 
   0   2   2     7727.88     7789.60     93.74 o 
   1   2   2      472.85      510.50      5.97 o 
   2   2   2      664.64      697.21      7.01 o 
   3   2   2      573.63      580.66      6.85 o 
   4   2   2      220.28      174.65      4.27 o 
   5   2   2      191.01      236.97      4.99 o 
   6   2   2       10.88        4.22      1.98 o 
   7   2   2       15.79       24.50      2.48 o 
   8   2   2      146.47      148.19      4.94 o 
   9   2   2       41.44       41.96      3.47 o 
  10   2   2        9.36       12.75      3.26 o 
  11   2   2       16.38       10.32      3.28 o 
  12   2   2        2.48        1.26      3.04 o 
  13   2   2        6.31       10.12      3.80 o 
  14   2   2        0.08        1.25      4.02 o 
  15   2   2        1.44        3.92      3.92 o 
  16   2   2       33.02       35.17      4.92 o 
 -18   3   2        6.43        5.09      3.60 o 
 -17   3   2        4.34        0.69      3.91 o 
 -16   3   2       20.82       26.32      4.60 o 
 -15   3   2       60.07       66.42      5.43 o 
 -14   3   2        9.61       10.63      3.96 o 
 -13   3   2      397.48      505.14     10.69 o 
 -12   3   2       77.64       87.60      5.19 o 
 -11   3   2        4.94       12.06      2.50 o 
 -10   3   2        4.70        8.96      2.40 o 
  -9   3   2      208.39      178.35      1.89 o 
  -8   3   2      690.07      747.82      9.19 o 
  -7   3   2      377.51      278.22      1.82 o 
  -6   3   2     1302.14      999.93      2.03 o 
  -5   3   2      179.77      107.53      1.49 o 
  -4   3   2       23.71        0.23      1.32 o 
  -3   3   2        0.09        6.38      1.37 o 
  -2   3   2        5.92        5.65      1.41 o 
  -1   3   2      758.50      718.54      7.70 o 
   0   3   2       86.44      106.46      3.15 o 
   1   3   2        5.30        5.95      1.67 o 
   2   3   2        2.43        6.54      1.64 o 
   3   3   2      358.69      355.54      6.03 o 
   4   3   2      862.39      904.52      9.80 o 
   5   3   2      822.14      887.71     10.16 o 
   6   3   2      761.69      752.85     10.07 o 
   7   3   2      266.70      276.27      6.80 o 
   8   3   2        1.89        2.69      2.69 o 
   9   3   2       45.55       47.47      3.71 o 
  10   3   2       71.92       78.28      4.97 o 
  11   3   2      433.06      430.17     10.20 o 
  12   3   2        0.01        3.72      3.72 o 
  13   3   2       53.52       41.09      4.89 o 
  14   3   2       30.04       22.92      4.54 o 
  15   3   2        5.58        1.38      3.90 o 
  16   3   2        2.23        0.42      3.89 o 
 -17   4   2        4.30        8.13      3.95 o 
 -16   4   2        0.48        1.22      4.17 o 
 -15   4   2        0.19        0.26      4.03 o 
 -14   4   2       21.90       27.47      4.54 o 
 -13   4   2        5.52        9.90      4.21 o 
 -12   4   2        5.86        5.77      3.36 o 
 -11   4   2       17.90       15.05      3.24 o 
 -10   4   2        4.93        5.12      2.90 o 
  -9   4   2       56.75       62.66      3.87 o 
  -8   4   2        8.12        2.92      2.30 o 
  -7   4   2      109.75      130.79      4.33 o 
  -6   4   2       75.22       76.82      3.51 o 
  -5   4   2        2.61        5.25      1.89 o 
  -4   4   2       10.42        3.60      2.12 o 
  -3   4   2      293.89      259.30      5.56 o 
  -2   4   2     1796.86     1817.75     13.58 o 
  -1   4   2        6.56        3.02      2.16 o 
   0   4   2     1322.36     1441.78     12.04 o 
   1   4   2      224.45      169.01      4.69 o 
   2   4   2        0.15        0.64      1.91 o 
   3   4   2       98.77       79.61      3.63 o 
   4   4   2       72.33       83.47      3.92 o 
   5   4   2       31.20       38.60      3.13 o 
   6   4   2        8.73        9.65      2.53 o 
   7   4   2      111.09      107.05      4.95 o 
   8   4   2       16.94       13.00      2.89 o 
   9   4   2        0.06        2.20      2.93 o 
  10   4   2        0.25        5.16      3.20 o 
  11   4   2       41.65       47.04      4.41 o 
  12   4   2       17.47       11.85      4.35 o 
  13   4   2        8.71        9.89      4.01 o 
  14   4   2        2.00        8.14      3.62 o 
  15   4   2        1.56        3.83      3.83 o 
 -15   5   2       34.11       48.94      5.71 o 
 -14   5   2        4.35        4.02      4.52 o 
 -13   5   2       53.40       49.60      3.73 o 
 -12   5   2      101.72      145.53      7.03 o 
 -11   5   2       69.29       86.40      5.40 o 
 -10   5   2       41.41       39.65      4.08 o 
  -9   5   2       28.77       29.59      3.95 o 
  -8   5   2      236.02      182.57      3.63 o 
  -7   5   2       92.02       84.41      2.53 o 
  -6   5   2       53.91       45.50      2.30 o 
  -5   5   2        1.72        7.97      1.68 o 
  -4   5   2       19.49       23.26      2.75 o 
  -3   5   2        6.68        8.02      2.11 o 
  -2   5   2       14.94       10.07      2.21 o 
  -1   5   2       64.54       53.36      3.37 o 
   0   5   2        2.80        2.55      2.15 o 
   1   5   2       14.18       12.82      2.34 o 
   2   5   2       19.04       21.99      2.54 o 
   3   5   2        0.46        2.17      2.17 o 
   4   5   2       25.67       24.67      2.83 o 
   5   5   2      107.46      118.32      5.02 o 
   6   5   2      107.59      118.56      5.20 o 
   7   5   2       45.60       61.89      4.26 o 
   8   5   2       40.64       36.64      4.15 o 
   9   5   2       30.53       42.45      4.46 o 
  10   5   2       83.11       92.73      6.14 o 
  11   5   2       46.62       29.04      5.15 o 
  12   5   2        3.04        3.43      4.12 o 
  13   5   2       32.60       34.52      4.83 o 
 -14   6   2        4.51        8.28      4.02 o 
 -13   6   2        0.86        3.09      4.51 o 
 -12   6   2        6.27        6.55      3.75 o 
 -11   6   2       11.96       12.82      3.66 o 
 -10   6   2        1.34        2.00      3.78 o 
  -9   6   2        1.11        0.65      3.02 o 
  -8   6   2       27.63       29.85      3.79 o 
  -7   6   2        7.01        9.07      2.48 o 
  -6   6   2       87.88      110.20      5.29 o 
  -5   6   2       89.71      105.04      5.04 o 
  -4   6   2       44.53       41.45      3.60 o 
  -3   6   2       23.93       16.64      3.36 o 
  -2   6   2      275.18      254.64      6.79 o 
  -1   6   2        1.07        0.55      2.58 o 
   0   6   2      168.44      159.43      5.18 o 
   1   6   2        7.52        4.61      2.13 o 
   2   6   2        7.76        7.10      2.31 o 
   3   6   2       16.19       18.60      2.89 o 
   4   6   2       89.58       81.21      4.07 o 
   5   6   2        1.07        2.50      2.50 o 
   6   6   2       15.66       15.54      2.99 o 
   7   6   2        3.92        6.19      2.89 o 
   8   6   2        0.92        3.18      3.39 o 
   9   6   2        1.60        2.16      3.45 o 
  10   6   2        3.46        4.53      3.67 o 
  11   6   2       12.96        9.56      4.46 o 
  12   6   2        1.16        1.64      3.90 o 
 -11   7   2       15.22       22.15      4.14 o 
 -10   7   2        2.07        3.45      3.45 o 
  -9   7   2        0.06        2.98      3.37 o 
  -8   7   2       27.52        0.78      2.91 o 
  -7   7   2       17.08       21.79      3.41 o 
  -6   7   2       18.59       24.33      3.53 o 
  -5   7   2        9.13       12.03      3.29 o 
  -4   7   2        1.00        4.11      2.68 o 
  -3   7   2        0.09        2.45      2.45 o 
  -2   7   2        3.05        2.04      2.39 o 
  -1   7   2       16.35       24.40      2.80 o 
   0   7   2        0.16        0.00      2.22 o 
   1   7   2        0.01        2.18      2.18 o 
   2   7   2        0.44        1.41      2.20 o 
   3   7   2       16.89       15.64      2.87 o 
   4   7   2        9.83       11.80      2.46 o 
   5   7   2       10.99       10.66      2.71 o 
   6   7   2       25.01       20.14      3.50 o 
   7   7   2        0.39        3.61      2.70 o 
   8   7   2        0.01        0.19      3.31 o 
   9   7   2        1.21        2.59      3.53 o 
  -7   8   2        3.20        6.04      2.70 o 
  -6   8   2        5.37        9.79      2.95 o 
  -5   8   2       21.76       16.22      3.19 o 
  -4   8   2        1.36        1.04      2.66 o 
  -3   8   2       10.00       17.50      2.58 o 
  -2   8   2       36.61       31.67      3.20 o 
  -1   8   2        0.30        0.27      2.42 o 
   0   8   2       19.32       18.89      2.72 o 
   1   8   2        1.24        2.13      2.13 o 
   2   8   2        3.41        1.49      1.99 o 
   3   8   2        3.13        1.05      2.36 o 
   4   8   2       11.39        9.06      2.57 o 
   5   8   2        1.30        2.64      2.37 o 
 -19   1   3        1.00        3.03      2.85 o 
 -18   1   3        0.19        0.39      3.32 o 
 -17   1   3        2.62        1.05      3.55 o 
 -16   1   3       36.05       41.47      4.34 o 
 -15   1   3        3.02        1.77      3.09 o 
 -14   1   3      208.47      216.97      6.53 o 
 -13   1   3       36.88       48.39      3.77 o 
 -12   1   3        9.62       13.30      2.50 o 
 -11   1   3        3.32       12.62      1.86 o 
 -10   1   3       64.92       76.83      3.11 o 
  -9   1   3       56.47       56.62      2.51 o 
  -8   1   3      657.53      696.08      7.46 o 
  -7   1   3       41.42       46.43      2.20 o 
  -6   1   3     2619.21     2374.12     51.47 o 
  -5   1   3      511.92      638.45      6.16 o 
  -4   1   3       54.65       61.03      2.13 o 
  -3   1   3      683.06      870.67      6.88 o 
  -2   1   3     1645.12     1518.15     36.62 o 
  -1   1   3      213.31      272.07      3.91 o 
   0   1   3     1762.05     1984.43     44.12 o 
   1   1   3       22.33       28.61      1.74 o 
   2   1   3     2726.02     2575.69     55.78 o 
   3   1   3      107.43      177.52      3.93 o 
   4   1   3      142.40      147.73      3.83 o 
   5   1   3      125.55      155.66      4.27 o 
   6   1   3      558.18      456.68      7.35 o 
   7   1   3       20.10       19.31      2.61 o 
   8   1   3      505.45      484.24      8.63 o 
   9   1   3       71.77       65.55      4.23 o 
  10   1   3      235.20      231.79      7.51 o 
  11   1   3       17.71       19.62      4.09 o 
  12   1   3        5.49        6.63      3.87 o 
  13   1   3        1.77        6.40      3.62 o 
  14   1   3       16.51       18.28      4.71 o 
  15   1   3       12.81        4.88      4.88 o 
  16   1   3        0.01       10.39      4.41 o 
 -19   2   3        1.15        2.74      3.11 o 
 -18   2   3        1.01        3.02      3.42 o 
 -17   2   3       24.46       31.51      4.50 o 
 -16   2   3        3.22        7.11      3.11 o 
 -15   2   3       32.92       40.08      3.83 o 
 -14   2   3       18.49       17.69      3.36 o 
 -13   2   3        0.03        0.43      2.41 o 
 -12   2   3       28.57       30.74      3.08 o 
 -11   2   3        2.13        0.21      1.81 o 
 -10   2   3       76.83       83.38      3.59 o 
  -9   2   3      216.90      182.78      4.41 o 
  -8   2   3      176.00      156.95      4.08 o 
  -7   2   3      234.94      176.81      1.48 o 
  -6   2   3      433.92      299.58      1.32 o 
  -5   2   3       41.46       35.98      1.16 o 
  -4   2   3       71.55       58.45      0.99 o 
  -3   2   3     1343.07     1365.18      9.60 o 
  -2   2   3     1140.38     1281.51      9.25 o 
  -1   2   3     4656.20     4682.17     72.85 o 
   0   2   3     1458.02     1481.52     10.27 o 
   1   2   3        0.87        3.89      1.29 o 
   2   2   3      771.41      732.94      7.69 o 
   3   2   3      383.44      379.56      5.90 o 
   4   2   3       61.08       76.81      3.34 o 
   5   2   3       59.83       58.02      3.34 o 
   6   2   3       23.98       27.94      2.82 o 
   7   2   3      113.62      110.97      4.62 o 
   8   2   3        1.57        2.57      2.57 o 
   9   2   3      103.64      109.83      5.17 o 
  10   2   3        0.60        2.86      3.13 o 
  11   2   3       29.93       24.37      4.19 o 
  12   2   3        7.03        8.68      3.95 o 
  13   2   3        0.03        1.83      3.66 o 
  14   2   3       40.07       38.68      5.16 o 
  15   2   3        3.96        7.99      4.50 o 
  16   2   3        8.24       12.78      4.50 o 
 -18   3   3        6.54       12.12      3.91 o 
 -17   3   3        2.06        1.76      3.95 o 
 -16   3   3        5.65        2.05      3.87 o 
 -15   3   3       31.36       37.05      4.38 o 
 -14   3   3       70.54       98.90      5.49 o 
 -13   3   3      183.29      205.72      6.93 o 
 -12   3   3      110.32       99.86      4.76 o 
 -11   3   3       13.66       14.71      2.69 o 
 -10   3   3        1.75        1.99      1.79 o 
  -9   3   3       50.52       75.38      3.38 o 
  -8   3   3      198.16      176.64      4.65 o 
  -7   3   3       15.01       24.44      2.49 o 
  -6   3   3      283.35      297.25      5.34 o 
  -5   3   3      408.46      451.19      6.60 o 
  -4   3   3      166.34      150.25      3.82 o 
  -3   3   3       72.06       98.45      3.19 o 
  -2   3   3      840.80      929.26      8.96 o 
  -1   3   3       22.55       55.95      2.77 o 
   0   3   3      391.45      378.93      5.79 o 
   1   3   3       36.47       21.56      2.09 o 
   2   3   3       78.28      103.69      3.49 o 
   3   3   3      259.63      285.44      5.67 o 
   4   3   3      495.40      469.91      7.71 o 
   5   3   3      324.66      290.57      6.64 o 
   6   3   3      110.79       95.27      4.25 o 
   7   3   3        3.07        0.26      2.54 o 
   8   3   3       17.97       11.52      3.07 o 
   9   3   3       37.19       39.17      4.38 o 
  10   3   3      153.70      171.62      6.72 o 
  11   3   3      149.21      148.36      6.96 o 
  12   3   3        9.95       12.03      3.84 o 
  13   3   3        1.01        0.50      3.77 o 
  14   3   3       13.89       11.44      4.13 o 
  15   3   3       17.46       18.30      4.86 o 
 -17   4   3        5.63        6.18      4.19 o 
 -16   4   3        5.45       10.83      3.92 o 
 -15   4   3        2.65        2.35      3.75 o 
 -14   4   3        0.10        0.46      3.74 o 
 -13   4   3        2.78        5.95      3.43 o 
 -12   4   3        1.44        3.11      3.11 o 
 -11   4   3       18.33        0.42      2.58 o 
 -10   4   3       14.79       18.73      2.91 o 
  -9   4   3        3.82        1.01      1.82 o 
  -8   4   3       40.46       55.68      3.44 o 
  -7   4   3       17.89        1.84      2.05 o 
  -6   4   3      398.67      289.01      2.08 o 
  -5   4   3       70.88      111.65      4.00 o 
  -4   4   3      174.43      166.12      4.65 o 
  -3   4   3     1189.17     1288.11     11.62 o 
  -2   4   3      183.32      176.83      4.84 o 
  -1   4   3     2374.19     2226.98     15.13 o 
   0   4   3     1457.75     1481.10     12.61 o 
   1   4   3      354.06      291.43      5.92 o 
   2   4   3       92.66      102.79      3.87 o 
   3   4   3       18.20       11.22      2.42 o 
   4   4   3       65.18       78.27      3.86 o 
   5   4   3        4.08        5.40      2.57 o 
   6   4   3       40.29       40.41      3.88 o 
   7   4   3       54.50       41.71      3.73 o 
   8   4   3        1.10        2.02      3.04 o 
   9   4   3        7.04       12.51      4.09 o 
  10   4   3       11.71       16.62      4.09 o 
  11   4   3        5.99        8.12      4.06 o 
  12   4   3        1.09        0.26      4.22 o 
  13   4   3        0.13        3.61      3.85 o 
  14   4   3        0.16        1.37      3.89 o 
 -16   5   3        0.90        6.30      4.05 o 
 -15   5   3       31.84       45.71      5.80 o 
 -14   5   3       32.08       46.20      5.13 o 
 -13   5   3       50.69       63.01      5.76 o 
 -12   5   3       24.91        0.00      3.38 o 
 -11   5   3       70.05       73.66      3.30 o 
 -10   5   3       13.18        8.98      3.42 o 
  -9   5   3       26.11       34.81      3.75 o 
  -8   5   3       60.91       75.83      4.08 o 
  -7   5   3        4.11        5.48      2.44 o 
  -6   5   3        3.29        1.42      2.03 o 
  -5   5   3       36.10       32.59      3.04 o 
  -4   5   3        0.27        2.01      2.21 o 
  -3   5   3       59.59       54.00      3.20 o 
  -2   5   3      308.88      333.55      6.91 o 
  -1   5   3        4.12        5.48      2.35 o 
   0   5   3       21.85       21.88      2.55 o 
   1   5   3       29.93       20.46      2.75 o 
   2   5   3        6.22        7.01      2.41 o 
   3   5   3        4.52        6.38      2.06 o 
   4   5   3       20.69       13.67      2.99 o 
   5   5   3        8.52        8.67      2.89 o 
   6   5   3      128.37      122.49      5.53 o 
   7   5   3       45.00       48.34      4.76 o 
   8   5   3        0.58        6.58      3.17 o 
   9   5   3       40.18       46.08      5.18 o 
  10   5   3       37.80       48.49      5.17 o 
  11   5   3       66.35       70.74      6.29 o 
  12   5   3       32.22       34.73      4.93 o 
  13   5   3       26.21       26.99      5.13 o 
 -14   6   3        6.64       17.28      4.21 o 
 -13   6   3        3.97        4.67      4.01 o 
 -12   6   3        0.18        3.74      3.74 o 
 -11   6   3        6.68       11.22      4.10 o 
 -10   6   3        0.50        2.11      2.95 o 
  -9   6   3        0.04        0.83      2.88 o 
  -8   6   3        0.95        2.82      2.82 o 
  -7   6   3        0.91        2.76      2.76 o 
  -6   6   3        1.51        2.13      2.53 o 
  -5   6   3       83.42       93.03      4.62 o 
  -4   6   3       45.60       44.43      3.42 o 
  -3   6   3      473.08      477.36      8.80 o 
  -2   6   3        3.35        7.01      2.58 o 
  -1   6   3      473.81      419.99      8.05 o 
   0   6   3      143.78      115.04      4.92 o 
   1   6   3      243.86      209.04      6.06 o 
   2   6   3       16.56       27.08      3.18 o 
   3   6   3        3.52        1.34      2.50 o 
   4   6   3        6.12        0.00      2.98 o 
   5   6   3        0.94        6.40      2.89 o 
   6   6   3        5.45        1.93      3.64 o 
   7   6   3        5.18        2.88      3.31 o 
   8   6   3       10.12        9.71      3.84 o 
   9   6   3       17.31       14.56      4.55 o 
  10   6   3        3.24        3.38      3.84 o 
  11   6   3        3.51        4.62      4.17 o 
 -11   7   3       42.30       49.01      5.12 o 
 -10   7   3       28.95        2.53      2.91 o 
  -9   7   3       15.29        2.66      2.85 o 
  -8   7   3        3.54        1.31      3.17 o 
  -7   7   3        0.23        3.10      3.10 o 
  -6   7   3        2.06        2.67      2.67 o 
  -5   7   3        4.71        0.87      2.61 o 
  -4   7   3        0.99        7.06      2.41 o 
  -3   7   3       29.71       29.27      3.40 o 
  -2   7   3       36.42       34.63      3.53 o 
  -1   7   3        0.18        1.00      2.33 o 
   0   7   3        5.53        2.99      2.82 o 
   1   7   3        4.49        6.86      2.68 o 
   2   7   3        6.40        5.60      2.55 o 
   3   7   3        0.02        0.35      2.61 o 
   4   7   3        3.93        6.64      3.05 o 
   5   7   3        0.48        2.41      3.15 o 
   6   7   3       16.84       10.12      3.44 o 
   7   7   3       39.20       44.36      4.70 o 
   8   7   3       36.28       40.74      4.94 o 
  -7   8   3        0.01        4.01      2.61 o 
  -6   8   3        0.10        1.81      2.56 o 
  -5   8   3       27.40       28.67      3.53 o 
  -4   8   3       29.28       30.67      3.44 o 
  -3   8   3       97.66       79.77      4.41 o 
  -2   8   3        1.97        8.16      2.72 o 
  -1   8   3      107.95       89.02      4.72 o 
   0   8   3       44.27       39.06      2.43 o 
   1   8   3       62.51       51.47      3.90 o 
   2   8   3       10.62       14.62      2.78 o 
   3   8   3        1.05        0.90      2.54 o 
   4   8   3        4.93        3.35      2.74 o 
 -19   0   4        9.63       13.19      3.62 o 
 -18   0   4        7.44       13.41      3.22 o 
 -17   0   4      136.85      154.83      6.07 o 
 -16   0   4       36.82       35.70      3.75 o 
 -15   0   4       49.07       45.98      3.85 o 
 -14   0   4      280.21      271.88      7.00 o 
 -13   0   4      117.78      105.78      4.59 o 
 -12   0   4      242.26      293.21      6.32 o 
 -11   0   4       27.69       35.84      2.56 o 
 -10   0   4       63.39       95.43      3.47 o 
  -9   0   4        1.88        6.44      1.56 o 
  -8   0   4      545.64      447.38      7.79 o 
  -7   0   4       22.09       52.82      2.40 o 
  -6   0   4     1757.19     1790.26     11.06 o 
  -5   0   4      449.43      444.19      5.31 o 
  -4   0   4      585.60      510.18      0.84 o 
  -3   0   4     3659.83     3585.62     59.36 o 
  -2   0   4      184.81      179.18      3.43 o 
  -1   0   4     1637.04     1679.43      9.78 o 
   0   0   4     1008.68     1037.11      9.77 o 
   1   0   4     1905.87     1773.28     11.64 o 
   2   0   4      791.43      980.44      9.07 o 
   3   0   4      530.71      543.37      7.29 o 
   4   0   4      470.21      482.25      7.12 o 
   5   0   4      146.03      104.82      3.95 o 
   6   0   4      372.47      358.14      7.03 o 
   7   0   4      110.29       87.24      4.26 o 
   8   0   4      273.62      281.51      7.52 o 
   9   0   4      314.88      359.56      9.16 o 
  10   0   4      220.37      170.36      7.56 o 
  11   0   4      134.27      165.48      7.72 o 
  12   0   4        4.37        5.66      4.40 o 
  13   0   4      185.73      198.71      9.17 o 
  14   0   4       67.32       80.97      7.54 o 
  15   0   4       10.20        7.01      5.50 o 
 -19   1   4       10.88       10.19      3.33 o 
 -18   1   4        2.19        4.81      2.67 o 
 -17   1   4        4.80        2.25      2.62 o 
 -16   1   4        0.84        2.13      2.91 o 
 -15   1   4      368.01      372.22      8.31 o 
 -14   1   4      381.34      405.43      8.40 o 
 -13   1   4     1321.33     1413.26     13.84 o 
 -12   1   4      420.34      403.53      7.44 o 
 -11   1   4       85.89       97.26      3.84 o 
 -10   1   4      513.81      506.26      7.33 o 
  -9   1   4        1.04        1.45      1.45 o 
  -8   1   4        1.52        3.40      1.27 o 
  -7   1   4     1237.23     1205.25      9.51 o 
  -6   1   4      253.94      251.26      4.21 o 
  -5   1   4      632.17      749.81      7.02 o 
  -4   1   4      532.94      442.51      0.81 o 
  -3   1   4     6313.56     5829.48     79.08 o 
  -2   1   4        0.00        1.95      0.84 o 
  -1   1   4     6733.32     6045.69     79.49 o 
   0   1   4      596.32      658.93      6.69 o 
   1   1   4      617.70      651.46      7.01 o 
   2   1   4      241.75      287.26      5.11 o 
   3   1   4     1095.50     1229.63     10.97 o 
   4   1   4        9.13        4.43      1.66 o 
   5   1   4       41.83       37.57      2.72 o 
   6   1   4      421.93      422.55      7.83 o 
   7   1   4        8.96       23.23      2.70 o 
   8   1   4      903.72      836.51     12.25 o 
   9   1   4     1628.59     1588.38     17.67 o 
  10   1   4      426.35      390.57     10.10 o 
  11   1   4      654.82      620.63     12.82 o 
  12   1   4       59.80       44.07      5.76 o 
  13   1   4       62.67       51.07      5.77 o 
  14   1   4        4.38        5.43      4.84 o 
  15   1   4        4.02        6.08      4.97 o 
 -19   2   4        4.03        3.68      2.80 o 
 -18   2   4        3.10        8.24      3.00 o 
 -17   2   4        4.07       10.27      2.80 o 
 -16   2   4       31.80       34.56      3.63 o 
 -15   2   4        0.69        3.10      2.52 o 
 -14   2   4      115.44      108.37      4.67 o 
 -13   2   4       41.08       48.08      3.50 o 
 -12   2   4        9.90       14.40      2.72 o 
 -11   2   4       85.45       83.06      3.51 o 
 -10   2   4      370.88      353.42      6.29 o 
  -9   2   4      122.22      109.60      3.61 o 
  -8   2   4       46.48       52.30      2.69 o 
  -7   2   4     1218.71     1236.33     10.37 o 
  -6   2   4     1068.78     1191.41      9.79 o 
  -5   2   4      594.46      581.34      6.72 o 
  -4   2   4      178.42      176.19      3.73 o 
  -3   2   4      938.74     1034.33      8.77 o 
  -2   2   4     3822.05     3659.10     66.80 o 
  -1   2   4      793.80      878.40      8.00 o 
   0   2   4      336.82      307.97      5.03 o 
   1   2   4      741.67      726.54      7.84 o 
   2   2   4      650.56      607.17      7.69 o 
   3   2   4     1829.33     1843.63     13.79 o 
   4   2   4       45.86       37.32      2.89 o 
   5   2   4      126.06      133.89      4.49 o 
   6   2   4      403.87      399.02      7.94 o 
   7   2   4      286.83      255.53      6.64 o 
   8   2   4       61.76       83.04      4.80 o 
   9   2   4      125.37      131.46      5.91 o 
  10   2   4      115.77      109.65      6.23 o 
  11   2   4        6.62       12.79      4.08 o 
  12   2   4       38.99       28.55      4.89 o 
  13   2   4        1.51        1.62      4.31 o 
  14   2   4        4.42        0.52      4.47 o 
  15   2   4        5.89        1.02      4.28 o 
 -18   3   4        4.74        6.32      3.26 o 
 -17   3   4       30.05       33.21      4.00 o 
 -16   3   4        7.84        2.77      3.37 o 
 -15   3   4      140.91      155.30      6.16 o 
 -14   3   4      148.84      151.02      5.78 o 
 -13   3   4      254.77      283.84      7.12 o 
 -12   3   4       97.90       72.55      4.24 o 
 -11   3   4      320.20      348.20      7.17 o 
 -10   3   4       15.74        0.79      1.96 o 
  -9   3   4      361.36      311.02      1.81 o 
  -8   3   4      311.68      292.18      5.97 o 
  -7   3   4        7.78       11.49      2.13 o 
  -6   3   4      398.94      361.41      1.54 o 
  -5   3   4       81.19       79.45      3.15 o 
  -4   3   4        5.99        4.33      1.60 o 
  -3   3   4       82.87       76.38      2.96 o 
  -2   3   4        3.12        9.28      1.81 o 
  -1   3   4       90.84       47.75      2.49 o 
   0   3   4      122.01      106.55      3.41 o 
   1   3   4      116.23      119.56      3.93 o 
   2   3   4      293.09      311.76      5.90 o 
   3   3   4        6.73        4.85      1.94 o 
   4   3   4      609.87      585.01      9.23 o 
   5   3   4      488.23      454.29      8.43 o 
   6   3   4       12.92       12.51      3.13 o 
   7   3   4      213.40      216.50      6.87 o 
   8   3   4      199.97      185.17      6.66 o 
   9   3   4      370.96      365.00      9.64 o 
  10   3   4      183.50      188.60      7.50 o 
  11   3   4      347.11      317.83     10.12 o 
  12   3   4        3.55        3.68      4.21 o 
  13   3   4       49.84       47.15      5.63 o 
  14   3   4       30.57       29.53      4.92 o 
 -17   4   4        0.56        0.81      3.44 o 
 -16   4   4        2.27        2.08      3.75 o 
 -15   4   4        1.14        3.52      3.32 o 
 -14   4   4       25.35        3.13      3.13 o 
 -13   4   4       37.52       26.37      3.69 o 
 -12   4   4       11.42       10.89      3.12 o 
 -11   4   4       22.67       34.89      3.14 o 
 -10   4   4      116.76      127.07      4.76 o 
  -9   4   4       50.76       49.68      3.24 o 
  -8   4   4       89.54       85.26      3.92 o 
  -7   4   4      135.78      141.64      4.62 o 
  -6   4   4      230.00      275.01      5.96 o 
  -5   4   4       52.70       41.36      3.00 o 
  -4   4   4       13.13       12.19      2.35 o 
  -3   4   4       67.65       51.38      3.19 o 
  -2   4   4     1214.04     1276.65     11.80 o 
  -1   4   4        6.27       11.55      2.53 o 
   0   4   4       15.79       23.45      2.32 o 
   1   4   4       33.75       37.39      2.79 o 
   2   4   4      256.25      259.25      6.18 o 
   3   4   4      125.76      110.49      4.58 o 
   4   4   4      136.87      121.72      4.99 o 
   5   4   4       29.67       26.14      3.70 o 
   6   4   4      163.19      162.54      6.11 o 
   7   4   4       62.75       72.38      4.95 o 
   8   4   4       66.21       51.27      5.02 o 
   9   4   4       15.77       22.86      4.26 o 
  10   4   4       32.74       33.89      4.76 o 
  11   4   4       23.76       11.74      4.70 o 
  12   4   4        0.27        2.55      4.06 o 
  13   4   4        1.70        3.17      4.13 o 
 -16   5   4        0.69        3.30      3.71 o 
 -15   5   4       99.75       76.99      3.99 o 
 -14   5   4       18.39        2.30      3.35 o 
 -13   5   4       11.88        0.00      3.27 o 
 -12   5   4       68.01       74.69      5.10 o 
 -11   5   4        1.17        1.97      2.96 o 
 -10   5   4       36.45       53.08      3.99 o 
  -9   5   4       19.81        1.82      2.43 o 
  -8   5   4       31.42       28.85      3.28 o 
  -7   5   4        5.82        2.06      2.06 o 
  -6   5   4       35.40       45.11      3.51 o 
  -5   5   4        0.61        2.06      2.06 o 
  -4   5   4        2.91        6.95      2.05 o 
  -3   5   4        0.96        1.82      2.02 o 
  -2   5   4        6.72        1.60      2.00 o 
  -1   5   4        4.45        5.18      1.80 o 
   0   5   4        1.09        3.01      2.20 o 
   1   5   4        0.00        1.63      2.24 o 
   2   5   4       54.40       63.86      3.99 o 
   3   5   4       17.76       21.93      3.04 o 
   4   5   4       87.56       66.11      4.30 o 
   5   5   4       47.35       44.11      4.25 o 
   6   5   4       41.48       58.22      4.89 o 
   7   5   4        9.10       16.10      4.27 o 
   8   5   4      203.60      210.83      8.44 o 
   9   5   4       18.13       18.51      5.14 o 
  10   5   4       42.98       54.26      5.86 o 
  11   5   4      197.94      210.50      9.19 o 
  12   5   4        4.25        7.15      4.29 o 
 -14   6   4        6.14       10.13      4.26 o 
 -13   6   4        7.43       10.56      3.45 o 
 -12   6   4        0.92        5.23      3.41 o 
 -11   6   4        4.35        7.17      3.11 o 
 -10   6   4        9.84        1.95      3.31 o 
  -9   6   4       47.79       48.82      4.53 o 
  -8   6   4       40.27       45.23      4.16 o 
  -7   6   4       24.01       20.11      3.58 o 
  -6   6   4       63.33       73.31      4.57 o 
  -5   6   4        0.48        1.78      2.76 o 
  -4   6   4       20.67       32.75      3.31 o 
  -3   6   4        2.12        7.32      2.51 o 
  -2   6   4      142.85      138.50      5.52 o 
  -1   6   4       83.52       84.01      4.56 o 
   0   6   4       12.14       14.47      3.24 o 
   1   6   4        0.05        2.12      2.52 o 
   2   6   4       95.03       91.83      4.95 o 
   3   6   4        8.22        9.85      2.67 o 
   4   6   4       68.79       79.29      4.90 o 
   5   6   4       31.10       35.89      3.99 o 
   6   6   4       17.02       19.48      3.90 o 
   7   6   4        0.84        4.00      4.23 o 
   8   6   4       24.43       35.97      5.00 o 
   9   6   4        2.34        1.90      4.28 o 
  10   6   4       14.80        9.33      4.90 o 
 -11   7   4        1.55        1.84      3.69 o 
 -10   7   4        1.67        2.01      3.30 o 
  -9   7   4        1.36        1.45      3.28 o 
  -8   7   4        2.38        1.83      2.75 o 
  -7   7   4        0.28        0.92      2.76 o 
  -6   7   4        0.16        0.92      2.75 o 
  -5   7   4        0.00        0.00      2.74 o 
  -4   7   4        0.11        2.53      2.89 o 
  -3   7   4        4.50        4.11      3.04 o 
  -2   7   4        0.91        1.42      2.84 o 
  -1   7   4        1.63        5.12      2.65 o 
   0   7   4        2.79        0.18      2.84 o 
   1   7   4        0.24        0.18      2.88 o 
   2   7   4        3.16        7.70      2.75 o 
   3   7   4        0.59        3.21      3.21 o 
   4   7   4        8.00        8.56      3.12 o 
   5   7   4        0.00        6.02      3.01 o 
   6   7   4        0.29        2.26      3.92 o 
   7   7   4        4.14        9.19      3.76 o 
  -7   8   4       15.45        0.16      2.67 o 
  -6   8   4        2.79        6.97      2.85 o 
  -5   8   4        6.42       11.56      3.01 o 
  -4   8   4       11.75        4.10      3.16 o 
  -3   8   4        5.54        8.63      3.30 o 
  -2   8   4       20.73       27.06      3.44 o 
  -1   8   4        1.62        1.72      2.65 o 
   0   8   4        2.45        0.94      3.14 o 
   1   8   4        4.99        3.17      3.17 o 
   2   8   4        8.97       10.96      3.07 o 
   3   8   4        7.61        8.54      3.13 o 
 -20   1   5        1.98        1.45      2.47 o 
 -19   1   5        1.33        2.90      2.90 o 
 -18   1   5        0.05        2.26      2.61 o 
 -17   1   5        0.18        2.75      2.75 o 
 -16   1   5        1.14        6.44      2.65 o 
 -15   1   5       23.45       23.24      3.48 o 
 -14   1   5       33.26       44.89      3.53 o 
 -13   1   5      109.99      106.56      4.54 o 
 -12   1   5        0.06        1.19      1.98 o 
 -11   1   5      355.32      329.12      6.39 o 
 -10   1   5       62.13       51.19      2.83 o 
  -9   1   5       29.69       36.35      2.27 o 
  -8   1   5       69.19       87.19      2.98 o 
  -7   1   5      141.21       94.97      3.12 o 
  -6   1   5      732.31      612.01      6.87 o 
  -5   1   5      157.88      161.75      3.56 o 
  -4   1   5       25.68       28.26      1.90 o 
  -3   1   5        2.91        9.64      1.37 o 
  -2   1   5      714.76      675.83      6.80 o 
  -1   1   5       39.23       30.46      1.83 o 
   0   1   5      371.43      336.96      5.34 o 
   1   1   5      397.19      419.07      6.37 o 
   2   1   5      161.55      182.52      4.53 o 
   3   1   5      935.60      937.51     10.47 o 
   4   1   5      113.40       85.92      3.65 o 
   5   1   5      501.34      453.21      8.09 o 
   6   1   5       35.78       39.29      3.34 o 
   7   1   5        2.09        3.36      2.53 o 
   8   1   5       30.65       25.27      3.98 o 
   9   1   5       24.68       20.17      4.62 o 
  10   1   5        0.04        4.39      4.39 o 
  11   1   5       89.06       94.36      6.23 o 
  12   1   5        2.39        2.68      4.78 o 
  13   1   5        0.22        2.38      4.76 o 
  14   1   5        0.33        4.93      4.66 o 
  15   1   5        0.94        0.55      5.00 o 
 -19   2   5       16.10       14.66      3.28 o 
 -18   2   5        3.46        0.50      3.03 o 
 -17   2   5        1.25        1.42      2.84 o 
 -16   2   5       18.85       21.26      2.94 o 
 -15   2   5        2.22        5.23      2.44 o 
 -14   2   5       20.62       25.52      3.22 o 
 -13   2   5       21.61       23.03      3.05 o 
 -12   2   5       70.30       71.77      3.64 o 
 -11   2   5        2.52        1.16      1.93 o 
 -10   2   5       11.88       13.37      2.16 o 
  -9   2   5      218.58      147.85      4.24 o 
  -8   2   5      452.76      536.61      7.35 o 
  -7   2   5       30.10       20.30      1.98 o 
  -6   2   5       13.50        1.86      1.86 o 
  -5   2   5     1163.66     1054.09      2.44 o 
  -4   2   5      360.86      408.53      5.96 o 
  -3   2   5     1401.36     1384.92     10.56 o 
  -2   2   5       79.23       86.19      3.15 o 
  -1   2   5       14.63       28.00      1.92 o 
   0   2   5      905.53      868.07      8.82 o 
   1   2   5     1037.64     1103.57     10.30 o 
   2   2   5       39.12       46.06      2.84 o 
   3   2   5      122.52      120.43      4.51 o 
   4   2   5      552.18      567.37      9.16 o 
   5   2   5       31.44       28.57      2.99 o 
   6   2   5        2.52        2.19      2.47 o 
   7   2   5      148.48      143.49      5.78 o 
   8   2   5       24.88       21.62      4.16 o 
   9   2   5        2.60       11.44      3.91 o 
  10   2   5        1.89        0.00      4.21 o 
  11   2   5       20.57       26.72      4.51 o 
  12   2   5       86.36       72.97      6.43 o 
  13   2   5       47.69       46.99      5.77 o 
  14   2   5       27.34       23.38      5.31 o 
 -18   3   5        6.14        3.24      2.58 o 
 -17   3   5        0.28        0.18      2.74 o 
 -16   3   5       24.59       24.34      3.37 o 
 -15   3   5        3.66        6.19      2.73 o 
 -14   3   5       51.18       55.34      4.06 o 
 -13   3   5        9.87       19.12      3.19 o 
 -12   3   5      322.15      375.00      7.59 o 
 -11   3   5       23.65        3.67      1.93 o 
 -10   3   5        0.01        0.99      1.97 o 
  -9   3   5       27.13       30.25      2.64 o 
  -8   3   5        1.65        4.20      1.68 o 
  -7   3   5        0.10        1.74      1.74 o 
  -6   3   5       32.07       27.60      2.47 o 
  -5   3   5       14.10       18.96      2.29 o 
  -4   3   5       12.69       17.62      2.06 o 
  -3   3   5       34.66       21.53      2.04 o 
  -2   3   5       27.78       20.42      2.02 o 
  -1   3   5       15.34       24.47      2.25 o 
   0   3   5      189.90      182.66      4.55 o 
   1   3   5        6.17        8.17      1.86 o 
   2   3   5        2.58        1.70      1.70 o 
   3   3   5       74.96       84.97      4.02 o 
   4   3   5        0.04        0.51      2.07 o 
   5   3   5        0.36        2.12      2.66 o 
   6   3   5      165.37      160.18      5.96 o 
   7   3   5        0.26       11.81      3.84 o 
   8   3   5      423.43      399.26     10.52 o 
   9   3   5       54.70       68.24      5.83 o 
  10   3   5       11.86       12.16      4.14 o 
  11   3   5       42.78       37.47      5.20 o 
  12   3   5        2.46        1.34      4.56 o 
  13   3   5       10.79        8.55      4.92 o 
 -17   4   5       12.00       12.31      3.29 o 
 -16   4   5       15.68       17.21      3.28 o 
 -15   4   5        1.64        0.53      2.85 o 
 -14   4   5        2.85        3.84      2.56 o 
 -13   4   5        4.36        7.28      2.99 o 
 -12   4   5        2.89        0.95      2.66 o 
 -11   4   5       16.66       15.39      2.72 o 
 -10   4   5       34.68       37.10      3.20 o 
  -9   4   5      133.00      147.55      5.11 o 
  -8   4   5       53.95       46.43      2.10 o 
  -7   4   5      256.95      164.62      1.93 o 
  -6   4   5       59.87       47.33      2.17 o 
  -5   4   5       69.35       94.16      4.14 o 
  -4   4   5        3.33        2.60      1.95 o 
  -3   4   5      456.49      459.54      7.72 o 
  -2   4   5       35.70       40.22      2.98 o 
  -1   4   5        2.44        7.67      2.13 o 
   0   4   5      107.90      114.52      4.10 o 
   1   4   5       23.32       22.35      2.65 o 
   2   4   5       13.84       13.77      2.99 o 
   3   4   5      613.63      654.84     10.29 o 
   4   4   5      174.60      203.98      6.49 o 
   5   4   5        0.83        3.11      3.11 o 
   6   4   5       80.32       78.16      5.07 o 
   7   4   5       89.97      118.96      6.80 o 
   8   4   5       36.89       27.23      5.50 o 
   9   4   5       45.95       39.07      5.50 o 
  10   4   5       41.80       41.94      5.45 o 
  11   4   5       11.16       12.25      4.79 o 
  12   4   5       15.11       16.70      4.63 o 
  13   4   5        0.41        2.44      4.63 o 
 -16   5   5        0.01        5.58      2.79 o 
 -15   5   5        0.81        3.10      3.10 o 
 -14   5   5        3.89        5.36      3.22 o 
 -13   5   5       18.48        0.92      3.32 o 
 -12   5   5      202.10      150.03      2.65 o 
 -11   5   5       24.09       29.04      3.90 o 
 -10   5   5       39.05       39.37      3.60 o 
  -9   5   5       52.70       58.85      4.08 o 
  -8   5   5       15.45       17.69      2.91 o 
  -7   5   5        5.86        4.42      2.53 o 
  -6   5   5        2.35        0.85      2.54 o 
  -5   5   5       38.45       32.47      3.17 o 
  -4   5   5       29.58       30.31      3.14 o 
  -3   5   5        0.85        0.41      2.07 o 
  -2   5   5       78.98       81.53      4.10 o 
  -1   5   5        0.59        1.03      2.06 o 
   0   5   5        0.43        2.50      2.29 o 
   1   5   5       38.88       31.97      3.20 o 
   2   5   5       18.67        9.27      2.87 o 
   3   5   5       53.49       58.66      4.37 o 
   4   5   5        0.05        6.24      2.64 o 
   5   5   5       27.70       38.26      4.50 o 
   6   5   5      348.94      344.17      9.82 o 
   7   5   5       16.32       27.23      5.29 o 
   8   5   5      117.52      125.27      7.48 o 
   9   5   5       10.35       14.64      5.06 o 
  10   5   5        0.10        4.97      4.97 o 
  11   5   5       26.12       20.71      5.05 o 
 -14   6   5        1.10        2.02      2.54 o 
 -13   6   5        0.00        1.93      3.00 o 
 -12   6   5        1.49        0.92      3.30 o 
 -11   6   5        0.78        5.67      3.03 o 
 -10   6   5       10.85        1.36      3.12 o 
  -9   6   5        0.85        0.39      2.78 o 
  -8   6   5       15.29        1.21      2.62 o 
  -7   6   5       10.97       14.87      3.06 o 
  -6   6   5        3.69        5.71      2.65 o 
  -5   6   5       34.16        5.28      2.44 o 
  -4   6   5       72.45       78.53      4.43 o 
  -3   6   5       79.59       68.45      4.39 o 
  -2   6   5       90.70       95.64      4.96 o 
  -1   6   5      101.59       96.96      4.96 o 
   0   6   5      101.92      108.68      5.02 o 
   1   6   5       47.72       51.31      4.10 o 
   2   6   5       36.52       43.59      4.03 o 
   3   6   5       23.09       19.75      3.73 o 
   4   6   5        7.46        4.56      3.42 o 
   5   6   5        0.02        2.37      3.79 o 
   6   6   5       46.53       57.23      5.36 o 
   7   6   5        6.65       11.17      4.21 o 
   8   6   5        4.92        8.98      4.49 o 
   9   6   5        0.77        2.96      4.69 o 
 -12   7   5       37.31       48.24      4.49 o 
 -11   7   5       34.54       29.77      2.95 o 
 -10   7   5       50.92       48.07      3.05 o 
  -9   7   5       16.79       19.17      3.69 o 
  -8   7   5        5.83        8.63      2.82 o 
  -7   7   5        2.12        4.36      2.85 o 
  -6   7   5        0.40        0.20      3.05 o 
  -5   7   5       16.40       15.78      3.42 o 
  -4   7   5       17.84       20.23      3.40 o 
  -3   7   5        2.70        8.28      2.82 o 
  -2   7   5       48.64       50.99      3.94 o 
  -1   7   5        1.93        3.38      3.38 o 
   0   7   5        0.27        5.31      2.85 o 
   1   7   5        5.75        5.22      2.90 o 
   2   7   5       24.43       24.15      3.77 o 
   3   7   5        0.21        2.45      3.06 o 
   4   7   5       14.54       18.05      4.00 o 
   5   7   5       64.62       86.40      5.82 o 
   6   7   5      138.41      134.33      7.69 o 
   7   7   5        4.56       11.05      3.98 o 
  -7   8   5        0.70        0.33      2.81 o 
  -6   8   5        0.02        1.50      2.84 o 
  -5   8   5        8.64       11.08      3.35 o 
  -4   8   5       13.28       16.64      3.36 o 
  -3   8   5       54.37       59.34      4.71 o 
  -2   8   5       26.40       32.48      3.87 o 
  -1   8   5       49.55       39.03      4.22 o 
   0   8   5       18.78       16.36      3.58 o 
   1   8   5        4.20        3.80      3.11 o 
   2   8   5        5.11        0.70      3.17 o 
 -20   0   6        2.88        1.49      2.54 o 
 -19   0   6        8.24        7.76      3.47 o 
 -18   0   6      106.27      105.50      4.99 o 
 -17   0   6       35.26       35.39      3.58 o 
 -16   0   6       57.10       70.62      4.30 o 
 -15   0   6       28.53       32.75      3.41 o 
 -14   0   6       57.73       56.94      4.09 o 
 -13   0   6       58.92       69.87      3.96 o 
 -12   0   6      169.92      207.51      5.49 o 
 -11   0   6       38.92       42.85      2.79 o 
 -10   0   6       19.35       35.17      2.62 o 
  -9   0   6     1119.31     1198.38     10.97 o 
  -8   0   6     1004.82     1029.94     11.32 o 
  -7   0   6       72.56       82.35      3.12 o 
  -6   0   6    13199.37    12620.25    132.71 o 
  -5   0   6     1602.39     1686.11     11.40 o 
  -4   0   6       63.95       46.94      2.15 o 
  -3   0   6        5.75       10.83      1.42 o 
  -2   0   6       24.31       31.35      1.89 o 
  -1   0   6     2130.88     2116.08     13.47 o 
   0   0   6    19162.71    16984.72    171.12 o 
   1   0   6      319.53      286.23      6.11 o 
   2   0   6     2773.05     3357.91     20.13 o 
   3   0   6      792.56      794.64     10.41 o 
   4   0   6       40.53       22.29      2.67 o 
   5   0   6       20.02       42.23      3.30 o 
   6   0   6      660.91      669.36     11.55 o 
   7   0   6       11.63        9.62      3.11 o 
   8   0   6      332.69      381.49     10.18 o 
   9   0   6       36.03       25.12      5.54 o 
  10   0   6      293.18      302.68     10.33 o 
  11   0   6       12.03        8.45      5.08 o 
  12   0   6      149.12      149.63      9.18 o 
  13   0   6       33.42       34.66      6.40 o 
  14   0   6        0.46        3.58      5.54 o 
 -20   1   6        0.02        2.90      2.90 o 
 -19   1   6        1.26        0.16      2.73 o 
 -18   1   6       17.18       16.41      3.11 o 
 -17   1   6       25.48       26.85      3.63 o 
 -16   1   6      285.62      324.88      7.88 o 
 -15   1   6       88.28      104.57      5.17 o 
 -14   1   6     1333.03     1427.45     14.16 o 
 -13   1   6        1.50        9.79      2.55 o 
 -12   1   6      781.06      711.48      9.46 o 
 -11   1   6        0.20        1.19      1.80 o 
 -10   1   6        5.96        6.47      1.42 o 
  -9   1   6       53.10       68.16      2.90 o 
  -8   1   6     1972.58     1949.12     13.08 o 
  -7   1   6      103.06      150.32      3.83 o 
  -6   1   6     2356.84     1974.75      1.68 o 
  -5   1   6      114.02      176.29      4.10 o 
  -4   1   6      619.54      737.74      8.07 o 
  -3   1   6      257.65      256.66      4.73 o 
  -2   1   6      509.62      586.06      6.92 o 
  -1   1   6       11.00        9.96      1.50 o 
   0   1   6      262.62      365.97      6.02 o 
   1   1   6        8.40       17.14      2.21 o 
   2   1   6      840.58      948.43     10.81 o 
   3   1   6      222.06      256.39      6.03 o 
   4   1   6       20.92       14.34      2.58 o 
   5   1   6       52.76       36.73      3.44 o 
   6   1   6      645.86      633.00     10.96 o 
   7   1   6       16.01       16.62      4.08 o 
   8   1   6     1397.93     1318.66     17.45 o 
   9   1   6      262.71      273.68      9.61 o 
  10   1   6      324.96      327.48     10.35 o 
  11   1   6       13.63        8.91      4.92 o 
  12   1   6        3.38        9.83      4.92 o 
  13   1   6        7.40       14.82      4.84 o 
  14   1   6        1.60        3.51      5.26 o 
 -19   2   6       12.34       19.18      3.07 o 
 -18   2   6       40.66       35.84      3.80 o 
 -17   2   6        6.70        4.00      2.60 o 
 -16   2   6        0.14        0.00      2.69 o 
 -15   2   6       79.09       77.62      4.59 o 
 -14   2   6       83.54       81.84      4.47 o 
 -13   2   6       25.10       22.35      3.01 o 
 -12   2   6       91.01       96.69      4.00 o 
 -11   2   6       13.41        6.56      2.12 o 
 -10   2   6        8.03        1.78      1.78 o 
  -9   2   6       63.16       54.72      2.86 o 
  -8   2   6     1525.57     1800.68     13.24 o 
  -7   2   6        5.67        2.25      1.58 o 
  -6   2   6     1068.71     1187.29     10.64 o 
  -5   2   6      788.86      841.53      9.05 o 
  -4   2   6      948.39      951.93      9.58 o 
  -3   2   6       14.88       27.37      2.16 o 
  -2   2   6     1561.87     1560.18     11.76 o 
  -1   2   6      739.36      789.51      8.74 o 
   0   2   6     2390.07     2228.15     15.06 o 
   1   2   6        0.15        0.50      1.78 o 
   2   2   6     2305.23     2255.50     16.85 o 
   3   2   6       27.54       36.13      2.99 o 
   4   2   6        8.33       11.92      2.50 o 
   5   2   6        5.22        0.84      2.81 o 
   6   2   6      308.40      323.80      8.50 o 
   7   2   6        2.13        0.00      4.00 o 
   8   2   6      671.11      605.70     12.65 o 
   9   2   6       41.48       30.93      5.21 o 
  10   2   6        4.72        2.90      4.35 o 
  11   2   6       28.09       30.33      4.90 o 
  12   2   6       38.90       31.64      5.70 o 
  13   2   6       46.11       32.46      6.10 o 
 -19   3   6        2.76        0.15      2.59 o 
 -18   3   6        1.65        1.41      2.65 o 
 -17   3   6       24.74       23.38      3.48 o 
 -16   3   6       10.74       11.92      2.94 o 
 -15   3   6       41.05       50.30      4.08 o 
 -14   3   6     1009.39     1116.49     13.45 o 
 -13   3   6        1.19        1.48      3.15 o 
 -12   3   6      238.27      248.94      6.41 o 
 -11   3   6       15.94        0.38      2.12 o 
 -10   3   6       75.67       66.47      3.38 o 
  -9   3   6       59.42       63.06      3.50 o 
  -8   3   6        1.16        1.50      1.50 o 
  -7   3   6        5.97        0.23      1.56 o 
  -6   3   6     1512.45     1258.67      1.60 o 
  -5   3   6        7.53        1.84      2.07 o 
  -4   3   6      853.40      847.09      9.64 o 
  -3   3   6      146.11      167.21      4.53 o 
  -2   3   6      318.78      324.15      6.27 o 
  -1   3   6       91.33       57.24      3.16 o 
   0   3   6     1008.16      947.34     10.37 o 
   1   3   6       26.39       25.81      2.62 o 
   2   3   6       57.77       62.61      3.49 o 
   3   3   6      105.72       81.90      4.16 o 
   4   3   6       90.72       78.37      4.58 o 
   5   3   6        1.99        7.19      3.04 o 
   6   3   6      281.17      284.54      8.73 o 
   7   3   6        2.03        4.57      4.57 o 
   8   3   6     1121.98     1164.69     17.47 o 
   9   3   6       57.36       58.34      6.28 o 
  10   3   6       22.93       12.77      5.11 o 
  11   3   6       44.29       34.29      5.30 o 
  12   3   6        0.48        0.54      4.60 o 
  13   3   6        0.27        5.17      4.66 o 
 -18   4   6        0.01        5.39      2.34 o 
 -17   4   6        0.38        3.61      2.52 o 
 -16   4   6        2.43        3.15      2.65 o 
 -15   4   6       23.11       31.80      3.63 o 
 -14   4   6       23.72       18.42      3.40 o 
 -13   4   6        9.19        5.90      3.13 o 
 -12   4   6       12.63       10.81      3.04 o 
 -11   4   6        0.07        2.55      2.55 o 
 -10   4   6       17.76       21.76      2.82 o 
  -9   4   6        0.42        2.50      2.50 o 
  -8   4   6       40.50       36.13      3.21 o 
  -7   4   6       22.09       16.39      2.62 o 
  -6   4   6      533.78      533.93      8.63 o 
  -5   4   6       83.34       85.78      4.21 o 
  -4   4   6      141.46      140.87      4.83 o 
  -3   4   6        0.83        0.88      1.96 o 
  -2   4   6      365.89      356.05      6.94 o 
  -1   4   6      106.39      136.14      4.59 o 
   0   4   6      863.94      770.21     10.47 o 
   1   4   6       38.92       19.35      3.00 o 
   2   4   6       84.33       67.54      4.08 o 
   3   4   6        5.65        4.78      2.76 o 
   4   4   6        0.03        2.36      2.88 o 
   5   4   6        3.95        6.25      3.27 o 
   6   4   6       15.51       18.97      4.47 o 
   7   4   6        2.39        4.25      4.54 o 
   8   4   6      136.44      143.29      7.69 o 
   9   4   6       69.92       60.60      6.51 o 
  10   4   6        0.69        1.39      4.17 o 
  11   4   6        0.12        1.34      4.32 o 
  12   4   6       12.43        7.20      4.63 o 
 -16   5   6       11.74       14.05      2.97 o 
 -15   5   6       19.19        2.65      2.98 o 
 -14   5   6       53.43       49.33      2.78 o 
 -13   5   6        1.19        3.27      3.27 o 
 -12   5   6      196.14      134.73      3.39 o 
 -11   5   6       37.40       46.30      4.29 o 
 -10   5   6        0.34        1.82      2.82 o 
  -9   5   6        0.00        2.70      2.70 o 
  -8   5   6       37.23        2.55      2.55 o 
  -7   5   6       10.51       12.26      3.01 o 
  -6   5   6      124.84      130.05      5.41 o 
  -5   5   6        1.11        0.65      2.38 o 
  -4   5   6      154.91      168.22      5.57 o 
  -3   5   6       13.80        9.37      2.77 o 
  -2   5   6       48.93       52.28      3.61 o 
  -1   5   6        5.29        0.42      2.35 o 
   0   5   6       16.31       23.54      3.05 o 
   1   5   6        6.34        9.66      3.15 o 
   2   5   6      117.94      140.25      5.84 o 
   3   5   6       77.55       83.98      5.13 o 
   4   5   6        0.87        6.88      3.56 o 
   5   5   6       31.72       34.37      5.03 o 
   6   5   6      396.25      442.21     12.23 o 
   7   5   6        0.21        0.55      4.97 o 
   8   5   6       54.86       54.28      6.36 o 
   9   5   6       28.26       33.93      5.20 o 
  10   5   6       14.38       16.49      5.06 o 
 -14   6   6        0.03        3.76      2.77 o 
 -13   6   6        1.06        3.12      3.12 o 
 -12   6   6        5.96        1.82      3.09 o 
 -11   6   6        5.96        4.35      3.60 o 
 -10   6   6        1.36        1.77      2.94 o 
  -9   6   6        0.67        1.82      2.82 o 
  -8   6   6        7.71        4.95      3.50 o 
  -7   6   6        8.84       10.44      2.92 o 
  -6   6   6       93.50       99.07      5.46 o 
  -5   6   6        6.93        2.73      2.73 o 
  -4   6   6        4.03        5.84      2.92 o 
  -3   6   6        5.22        7.69      2.91 o 
  -2   6   6       26.02       27.03      3.53 o 
  -1   6   6        2.28        5.23      2.93 o 
   0   6   6      143.99      130.99      5.96 o 
   1   6   6       23.52       16.84      3.50 o 
   2   6   6        2.82        8.14      3.39 o 
   3   6   6       10.21       12.90      3.52 o 
   4   6   6        1.04        3.65      3.65 o 
   5   6   6        1.77        0.26      4.27 o 
   6   6   6        1.18        7.96      4.37 o 
   7   6   6        1.80        2.34      4.41 o 
   8   6   6        1.73        2.06      4.39 o 
 -11   7   6        8.23       12.34      3.65 o 
 -10   7   6        1.23        1.27      3.09 o 
  -9   7   6        3.34        2.25      3.01 o 
  -8   7   6        0.85        3.85      2.89 o 
  -7   7   6        0.24        0.00      3.32 o 
  -6   7   6        8.36       13.23      3.55 o 
  -5   7   6        1.18        0.99      3.18 o 
  -4   7   6       19.42       19.22      3.77 o 
  -3   7   6        0.08        1.79      3.18 o 
  -2   7   6        0.23        6.16      2.78 o 
  -1   7   6        0.07        5.41      2.80 o 
   0   7   6        7.24       13.61      3.66 o 
   1   7   6        1.76       11.00      3.12 o 
   2   7   6        5.41        9.80      3.41 o 
   3   7   6        1.49        4.16      3.51 o 
   4   7   6        3.12        4.50      4.27 o 
   5   7   6        0.01        4.36      4.36 o 
  -6   8   6        3.59        0.00      3.15 o 
  -5   8   6        0.02        2.65      3.36 o 
  -4   8   6        0.24        3.21      3.38 o 
  -3   8   6        2.90        1.43      3.40 o 
  -2   8   6        0.28        2.35      3.25 o 
  -1   8   6        6.45        6.91      3.45 o 
   0   8   6        0.43        0.37      3.49 o 
 -20   1   7        6.51        8.31      2.91 o 
 -19   1   7        3.18        7.22      3.05 o 
 -18   1   7        9.06        7.39      2.75 o 
 -17   1   7       24.22       34.97      3.42 o 
 -16   1   7        3.04        4.84      2.43 o 
 -15   1   7        0.01        4.18      2.85 o 
 -14   1   7       67.88       63.43      4.05 o 
 -13   1   7        1.36        1.95      2.54 o 
 -12   1   7        0.18        2.16      2.16 o 
 -11   1   7       98.91       97.17      3.79 o 
 -10   1   7       32.98       47.25      2.64 o 
  -9   1   7      385.42      402.50      6.45 o 
  -8   1   7      121.55      125.80      3.90 o 
  -7   1   7        0.71        8.63      1.82 o 
  -6   1   7        5.78       17.89      1.93 o 
  -5   1   7      881.26      945.26      9.76 o 
  -4   1   7       47.57       23.66      2.10 o 
  -3   1   7       44.04       42.91      2.50 o 
  -2   1   7      148.03      167.81      4.27 o 
  -1   1   7      870.11      753.75      8.54 o 
   0   1   7      253.56      243.34      5.50 o 
   1   1   7      195.83      210.93      5.57 o 
   2   1   7        0.01        7.78      2.59 o 
   3   1   7       48.24       45.62      3.51 o 
   4   1   7       47.45       44.44      3.83 o 
   5   1   7       48.45       51.85      4.14 o 
   6   1   7        1.59        7.48      3.90 o 
   7   1   7       36.61       41.23      5.15 o 
   8   1   7      138.58      127.04      7.39 o 
   9   1   7        5.72        9.36      4.36 o 
  10   1   7       10.99       11.97      4.73 o 
  11   1   7        0.62        5.06      5.06 o 
  12   1   7        0.06        1.56      4.70 o 
  13   1   7        5.28        3.65      5.49 o 
 -19   2   7       38.38       43.59      3.65 o 
 -18   2   7        2.52        3.10      2.61 o 
 -17   2   7       34.60       33.05      3.77 o 
 -16   2   7       16.84       17.00      3.19 o 
 -15   2   7       16.05       17.38      2.90 o 
 -14   2   7        0.39        2.02      2.76 o 
 -13   2   7       29.47       31.71      3.35 o 
 -12   2   7        0.43        5.68      2.27 o 
 -11   2   7       12.53        0.38      1.74 o 
 -10   2   7        9.23       20.69      2.19 o 
  -9   2   7      151.19      128.38      4.13 o 
  -8   2   7        3.77        1.09      1.52 o 
  -7   2   7      469.33      361.75      1.83 o 
  -6   2   7        8.95       16.23      2.39 o 
  -5   2   7       51.30       60.78      2.93 o 
  -4   2   7      148.41      146.87      4.11 o 
  -3   2   7      888.36      750.62      8.70 o 
  -2   2   7      182.95      177.93      4.64 o 
  -1   2   7       97.61       76.19      3.30 o 
   0   2   7        0.07        6.36      1.95 o 
   1   2   7      466.98      462.25      7.98 o 
   2   2   7        5.13        8.91      2.43 o 
   3   2   7        0.51        1.12      2.52 o 
   4   2   7       17.04       11.72      2.86 o 
   5   2   7       57.34       51.92      4.65 o 
   6   2   7       18.39       17.58      4.40 o 
   7   2   7        7.19        9.45      4.13 o 
   8   2   7       36.54       27.35      5.35 o 
   9   2   7       77.71       73.90      5.96 o 
  10   2   7       27.66       30.02      5.36 o 
  11   2   7        2.27        9.71      4.41 o 
  12   2   7        0.03        3.16      4.88 o 
 -19   3   7        1.99        2.69      2.55 o 
 -18   3   7        1.06        1.99      2.60 o 
 -17   3   7        4.65        4.39      2.60 o 
 -16   3   7        2.62        1.02      2.71 o 
 -15   3   7      148.70      151.15      5.77 o 
 -14   3   7      192.18      194.39      6.46 o 
 -13   3   7       11.51       23.90      3.49 o 
 -12   3   7      132.98      138.24      5.09 o 
 -11   3   7       38.90       31.57      1.94 o 
 -10   3   7        2.69        2.01      1.82 o 
  -9   3   7        4.74        5.65      2.30 o 
  -8   3   7       41.84       32.67      2.83 o 
  -7   3   7        0.22        0.91      2.03 o 
  -6   3   7        6.24       15.70      2.31 o 
  -5   3   7      211.55      253.81      5.80 o 
  -4   3   7      121.06      115.11      4.14 o 
  -3   3   7       21.46       19.99      2.28 o 
  -2   3   7       31.71       35.71      2.94 o 
  -1   3   7      102.24      105.77      4.12 o 
   0   3   7        0.13        1.17      1.88 o 
   1   3   7       17.73       15.80      2.48 o 
   2   3   7      164.47      156.19      5.45 o 
   3   3   7        0.66        0.28      2.71 o 
   4   3   7       16.11       16.81      3.65 o 
   5   3   7      240.34      221.08      8.05 o 
   6   3   7      639.79      643.82     13.44 o 
   7   3   7        6.15        8.85      5.31 o 
   8   3   7       47.85       54.30      6.20 o 
   9   3   7       30.18       22.58      5.57 o 
  10   3   7        0.95        4.91      4.33 o 
  11   3   7       14.22        1.69      5.07 o 
  12   3   7        0.03       10.28      4.33 o 
 -18   4   7        0.21        3.27      2.27 o 
 -17   4   7        0.50        0.16      2.45 o 
 -16   4   7        4.40        6.65      2.75 o 
 -15   4   7       53.14       64.02      4.07 o 
 -14   4   7       12.61        0.53      2.83 o 
 -13   4   7       64.60       58.80      3.11 o 
 -12   4   7       41.29       44.40      3.80 o 
 -11   4   7        7.24        3.15      2.36 o 
 -10   4   7       19.74       42.02      3.27 o 
  -9   4   7      337.50      237.05      2.11 o 
  -8   4   7        3.17        1.96      2.18 o 
  -7   4   7       20.64        1.11      2.23 o 
  -6   4   7       28.35       39.66      3.16 o 
  -5   4   7       27.07        6.31      2.26 o 
  -4   4   7        2.21        2.02      2.02 o 
  -3   4   7        3.00        7.12      2.00 o 
  -2   4   7        0.38        5.12      2.23 o 
  -1   4   7       47.05       41.97      3.38 o 
   0   4   7      125.11      125.02      5.10 o 
   1   4   7      157.44      139.73      5.79 o 
   2   4   7       20.49       15.16      3.53 o 
   3   4   7       50.61       54.79      4.50 o 
   4   4   7        5.52       11.58      3.86 o 
   5   4   7       12.53       21.35      4.27 o 
   6   4   7       68.09       74.74      6.39 o 
   7   4   7       63.16       59.64      6.46 o 
   8   4   7        4.30        4.98      4.98 o 
   9   4   7       21.19       19.96      5.50 o 
  10   4   7        3.90        3.94      4.51 o 
  11   4   7       32.91       28.08      5.67 o 
 -16   5   7        0.36        0.76      2.74 o 
 -15   5   7       42.12       50.86      4.39 o 
 -14   5   7       61.64       52.59      3.27 o 
 -13   5   7        7.59        2.53      3.07 o 
 -12   5   7      178.16      187.06      6.98 o 
 -11   5   7       59.41       81.24      4.73 o 
 -10   5   7        0.00        4.70      2.65 o 
  -9   5   7        0.28        0.22      2.95 o 
  -8   5   7        3.24        0.65      2.59 o 
  -7   5   7        1.44        2.86      2.86 o 
  -6   5   7        5.55        6.43      2.89 o 
  -5   5   7        0.58        1.33      2.66 o 
  -4   5   7        3.11        5.31      2.88 o 
  -3   5   7        1.14        3.75      2.64 o 
  -2   5   7        9.64        9.52      3.10 o 
  -1   5   7        3.35        8.08      2.69 o 
   0   5   7        3.19        0.69      2.76 o 
   1   5   7       42.63       40.94      4.04 o 
   2   5   7       38.74       35.98      4.22 o 
   3   5   7       28.82       25.92      4.15 o 
   4   5   7       81.77       88.99      6.47 o 
   5   5   7       40.90       52.62      6.12 o 
   6   5   7      256.33      342.38     11.37 o 
   7   5   7       21.97       31.82      5.46 o 
   8   5   7       27.57       39.59      5.69 o 
   9   5   7        0.56        4.18      4.74 o 
 -14   6   7        6.97        3.22      3.06 o 
 -13   6   7       10.41        8.42      3.61 o 
 -12   6   7        2.13        3.63      3.09 o 
 -11   6   7        0.40        0.95      2.86 o 
 -10   6   7        6.61        0.20      3.19 o 
  -9   6   7        1.53        9.45      3.49 o 
  -8   6   7       14.43        3.37      3.37 o 
  -7   6   7      113.99      119.40      5.79 o 
  -6   6   7       42.26       48.68      4.55 o 
  -5   6   7        0.42        3.91      3.04 o 
  -4   6   7        4.64       13.03      3.26 o 
  -3   6   7       39.52       58.94      4.57 o 
  -2   6   7       62.78       64.97      4.60 o 
  -1   6   7       53.22       71.60      4.66 o 
   0   6   7        0.09        1.59      3.17 o 
   1   6   7        7.85       10.97      3.74 o 
   2   6   7        0.34        2.17      3.62 o 
   3   6   7        1.53        1.76      3.76 o 
   4   6   7        0.79        4.14      4.40 o 
   5   6   7        0.00        1.07      4.51 o 
   6   6   7       40.03       39.59      5.92 o 
   7   6   7       30.03       36.90      5.92 o 
 -11   7   7        5.54        8.24      3.50 o 
 -10   7   7        3.19        2.76      3.13 o 
  -9   7   7        6.91        0.57      3.26 o 
  -8   7   7        0.93        0.79      3.17 o 
  -7   7   7        0.79        0.40      3.24 o 
  -6   7   7        0.36        0.61      3.28 o 
  -5   7   7        5.42        1.85      3.72 o 
  -4   7   7       19.68       30.52      3.95 o 
  -3   7   7        4.79        8.35      3.76 o 
  -2   7   7        0.35        1.48      3.16 o 
  -1   7   7        2.40        2.35      3.62 o 
   0   7   7        1.72        3.26      3.69 o 
   1   7   7        2.11        0.23      3.56 o 
   2   7   7        1.39        2.05      3.65 o 
   3   7   7       25.31       40.49      4.91 o 
   4   7   7       47.58       56.65      5.97 o 
 -20   0   8       16.83       33.87      3.65 o 
 -19   0   8        8.49        3.34      3.18 o 
 -18   0   8       21.92       17.96      3.78 o 
 -17   0   8       12.17       16.67      3.41 o 
 -16   0   8       36.63       58.66      4.33 o 
 -15   0   8      130.29      150.05      5.66 o 
 -14   0   8      117.99       96.05      6.62 o 
 -13   0   8      275.43      275.46      6.96 o 
 -12   0   8      119.72      150.53      5.14 o 
 -11   0   8        1.39        5.88      1.74 o 
 -10   0   8      101.74      103.77      4.01 o 
  -9   0   8     1118.99     1238.77     11.82 o 
  -8   0   8      211.82      252.41      5.60 o 
  -7   0   8      715.09      766.83      9.12 o 
  -6   0   8      196.21      209.65      4.94 o 
  -5   0   8      500.82      532.09      7.68 o 
  -4   0   8      445.11      494.62      7.51 o 
  -3   0   8      570.83      642.97      8.79 o 
  -2   0   8     1288.69     1348.75     11.57 o 
  -1   0   8      119.76      103.17      4.35 o 
   0   0   8      335.03      373.26      7.73 o 
   1   0   8      905.59     1089.95     13.07 o 
   2   0   8       32.06       19.95      3.12 o 
   3   0   8      129.30      130.65      5.65 o 
   4   0   8       12.38       12.42      3.82 o 
   5   0   8       31.72       42.86      4.87 o 
   6   0   8       83.81       75.73      5.98 o 
   7   0   8        6.86       17.02      5.11 o 
   8   0   8       11.61       14.98      5.23 o 
   9   0   8       77.51       94.12      8.17 o 
  10   0   8      117.00      159.17      8.98 o 
  11   0   8       54.60       33.40      7.18 o 
  12   0   8       20.43       28.62      7.06 o 
 -20   1   8        1.02        0.29      2.77 o 
 -19   1   8        0.36        1.76      2.71 o 
 -18   1   8       16.11       25.47      3.41 o 
 -17   1   8       35.53       37.27      3.40 o 
 -16   1   8      144.96      172.09      6.11 o 
 -15   1   8      342.88      408.71      8.51 o 
 -14   1   8      520.85      638.64      9.80 o 
 -13   1   8      501.41      374.78      9.91 o 
 -12   1   8       22.30       30.47      2.95 o 
 -11   1   8      191.52      130.62      1.80 o 
 -10   1   8       23.21       25.26      2.45 o 
  -9   1   8      123.36       75.25      1.68 o 
  -8   1   8        8.81        0.43      1.53 o 
  -7   1   8      652.46      588.89      2.07 o 
  -6   1   8     1099.40     1286.55     11.70 o 
  -5   1   8       27.59        8.26      3.58 o 
  -4   1   8        1.21        2.80      1.53 o 
  -3   1   8       75.64       73.03      3.11 o 
  -2   1   8      733.97      610.98      8.12 o 
  -1   1   8     1642.54     1447.45     12.94 o 
   0   1   8        1.67        9.28      2.12 o 
   1   1   8      618.01      633.38      9.91 o 
   2   1   8       21.43        8.83      2.95 o 
   3   1   8      451.59      432.21      9.28 o 
   4   1   8      243.39      221.95      7.28 o 
   5   1   8     1659.86     1644.93     19.00 o 
   6   1   8     1410.76     1450.22     18.62 o 
   7   1   8      688.38      672.76     14.16 o 
   8   1   8      357.37      334.01     11.16 o 
   9   1   8       36.61       27.04      5.48 o 
  10   1   8        1.06        1.29      5.50 o 
  11   1   8        2.19        5.78      5.14 o 
  12   1   8       31.37       16.98      6.60 o 
 -20   2   8        2.37        1.10      2.87 o 
 -19   2   8        3.45       13.39      2.70 o 
 -18   2   8        1.91        0.17      2.42 o 
 -17   2   8       27.97       36.51      3.55 o 
 -16   2   8        8.78       15.91      3.15 o 
 -15   2   8       68.33       67.34      4.48 o 
 -14   2   8      175.93      226.98      6.38 o 
 -13   2   8      226.32      243.72      6.30 o 
 -12   2   8       58.57       75.90      3.79 o 
 -11   2   8       45.34       45.81      3.11 o 
 -10   2   8        1.19        2.01      2.01 o 
  -9   2   8      287.43      302.08      6.28 o 
  -8   2   8      660.33      669.48      8.79 o 
  -7   2   8       96.52      108.09      3.93 o 
  -6   2   8      336.21      324.02      6.48 o 
  -5   2   8      204.46      193.25      5.10 o 
  -4   2   8       56.66       47.27      2.87 o 
  -3   2   8      114.44      106.98      3.73 o 
  -2   2   8      795.83      746.00      9.24 o 
  -1   2   8       20.35       19.24      2.38 o 
   0   2   8      981.43      932.31     11.25 o 
   1   2   8      196.49      185.98      5.82 o 
   2   2   8        4.54        6.39      2.22 o 
   3   2   8       70.85       74.04      4.62 o 
   4   2   8        4.45        0.58      3.25 o 
   5   2   8        3.83       16.19      4.19 o 
   6   2   8       12.89       24.53      4.85 o 
   7   2   8       10.87       13.72      4.58 o 
   8   2   8        0.17        3.06      4.28 o 
   9   2   8      100.13      103.46      7.63 o 
  10   2   8        8.27        7.56      5.14 o 
  11   2   8       20.32       19.87      5.04 o 
  12   2   8        9.71        1.43      5.45 o 
 -19   3   8        5.33        6.13      2.78 o 
 -18   3   8        0.69        1.20      2.71 o 
 -17   3   8        0.53        0.48      2.71 o 
 -16   3   8       63.70       74.09      4.34 o 
 -15   3   8        4.34        6.22      2.76 o 
 -14   3   8      257.46      312.64      7.30 o 
 -13   3   8      557.41      388.12      2.39 o 
 -12   3   8       84.07       62.78      1.89 o 
 -11   3   8        5.04        0.98      2.15 o 
 -10   3   8       37.62       51.51      3.27 o 
  -9   3   8       13.00        0.64      1.91 o 
  -8   3   8       94.66       69.72      1.77 o 
  -7   3   8       25.72        8.24      2.06 o 
  -6   3   8       19.22       29.63      2.80 o 
  -5   3   8      256.63      294.60      6.55 o 
  -4   3   8       12.64       17.86      2.32 o 
  -3   3   8      335.64      373.21      7.35 o 
  -2   3   8        0.57        1.62      2.07 o 
  -1   3   8       35.44       35.98      3.06 o 
   0   3   8        1.22        5.87      2.45 o 
   1   3   8      103.43       80.94      4.37 o 
   2   3   8       54.78       58.07      4.59 o 
   3   3   8       12.81       14.96      3.38 o 
   4   3   8      287.14      296.89      9.04 o 
   5   3   8     1226.94     1283.80     18.20 o 
   6   3   8      637.07      677.96     14.21 o 
   7   3   8       25.00       26.41      5.77 o 
   8   3   8      110.43      103.08      7.56 o 
   9   3   8        0.25        4.17      4.77 o 
  10   3   8        1.08        3.50      4.37 o 
  11   3   8        0.19        4.50      5.06 o 
 -18   4   8        0.55        1.67      2.23 o 
 -17   4   8       18.11       24.61      2.85 o 
 -16   4   8        0.72        8.77      2.56 o 
 -15   4   8       15.61       20.45      3.69 o 
 -14   4   8       17.49        0.52      2.81 o 
 -13   4   8       12.22        0.00      2.56 o 
 -12   4   8       29.07       37.12      3.62 o 
 -11   4   8       44.62       56.55      3.77 o 
 -10   4   8       18.16       28.51      3.51 o 
  -9   4   8      168.09      188.21      6.23 o 
  -8   4   8      176.03      174.65      5.99 o 
  -7   4   8       14.37       13.83      2.72 o 
  -6   4   8       31.56       25.04      3.44 o 
  -5   4   8       12.88       13.36      2.54 o 
  -4   4   8       11.24        4.36      2.53 o 
  -3   4   8       37.19       43.30      3.21 o 
  -2   4   8      174.85      155.67      5.31 o 
  -1   4   8       64.84       59.28      4.00 o 
   0   4   8      185.88      188.80      6.32 o 
   1   4   8       98.15       95.31      5.34 o 
   2   4   8       11.03       28.51      3.73 o 
   3   4   8       28.60       26.75      4.74 o 
   4   4   8        2.17       11.86      3.77 o 
   5   4   8        3.09        2.38      4.76 o 
   6   4   8        3.82        1.21      5.13 o 
   7   4   8        8.45        6.35      5.45 o 
   8   4   8        1.42        1.20      4.79 o 
   9   4   8        2.12        8.49      4.39 o 
  10   4   8        0.01        5.08      5.08 o 
 -16   5   8       71.19       60.63      2.84 o 
 -15   5   8        0.87        0.97      3.05 o 
 -14   5   8       78.14       95.49      5.29 o 
 -13   5   8       29.07       34.05      3.96 o 
 -12   5   8        0.12        0.57      2.84 o 
 -11   5   8       58.28       50.93      2.58 o 
 -10   5   8        5.12        2.28      2.49 o 
  -9   5   8       12.53        2.79      2.79 o 
  -8   5   8        3.97        1.10      3.09 o 
  -7   5   8        0.05        2.93      2.93 o 
  -6   5   8       15.51        0.45      2.96 o 
  -5   5   8      138.14      179.27      6.40 o 
  -4   5   8        1.64        0.23      2.98 o 
  -3   5   8       50.15       59.72      4.37 o 
  -2   5   8        2.07        5.33      3.02 o 
  -1   5   8        4.52        1.66      3.08 o 
   0   5   8        0.01        2.19      3.17 o 
   1   5   8       24.24       16.44      4.29 o 
   2   5   8        3.12        0.52      3.69 o 
   3   5   8      152.99      187.83      7.96 o 
   4   5   8       12.64       17.64      5.41 o 
   5   5   8       17.14       20.42      5.25 o 
   6   5   8       83.26      101.38      7.69 o 
   7   5   8        0.06       10.63      5.01 o 
   8   5   8       97.25      117.23      8.42 o 
 -14   6   8        0.44        2.24      2.88 o 
 -13   6   8        0.39        2.06      2.91 o 
 -12   6   8        4.40        8.57      3.29 o 
 -11   6   8       14.66       23.69      4.23 o 
 -10   6   8       30.13       35.70      4.24 o 
  -9   6   8        2.08        2.52      3.35 o 
  -8   6   8       13.78       13.38      3.45 o 
  -7   6   8        3.04        8.15      3.75 o 
  -6   6   8        1.76        0.67      3.58 o 
  -5   6   8       32.26       53.15      4.74 o 
  -4   6   8        0.54        7.25      2.95 o 
  -3   6   8       17.70       26.71      3.88 o 
  -2   6   8        5.53        8.77      3.46 o 
  -1   6   8       14.25        7.76      4.00 o 
   0   6   8       15.72       27.02      4.34 o 
   1   6   8        1.75        1.00      3.99 o 
   2   6   8       13.95       20.09      4.38 o 
   3   6   8       11.72       28.46      4.79 o 
   4   6   8        1.11        4.92      4.92 o 
   5   6   8        0.01        5.01      5.01 o 
   6   6   8        1.98        3.64      5.32 o 
 -11   7   8        4.28        2.84      2.84 o 
 -10   7   8        3.24        0.37      3.18 o 
  -9   7   8        0.00        1.77      3.14 o 
  -8   7   8        2.61        4.86      3.86 o 
  -7   7   8        0.49        2.29      3.54 o 
  -6   7   8        0.01        0.42      3.40 o 
  -5   7   8       10.68       26.90      3.88 o 
  -4   7   8        0.07        2.61      3.48 o 
  -3   7   8       13.95       33.03      4.40 o 
  -2   7   8        0.10        0.23      3.57 o 
  -1   7   8        0.26        0.68      3.86 o 
   0   7   8        0.02        3.71      3.71 o 
   1   7   8        0.60        0.71      4.03 o 
   2   7   8        0.24        1.94      3.90 o 
   3   7   8        0.28        4.22      4.73 o 
 -20   1   9        5.60        6.40      3.34 o 
 -19   1   9       11.37       13.84      3.03 o 
 -18   1   9        2.27        3.39      2.72 o 
 -17   1   9       36.66       40.59      3.92 o 
 -16   1   9       51.36       63.10      4.23 o 
 -15   1   9        2.07        8.85      2.45 o 
 -14   1   9       63.74       71.41      4.21 o 
 -13   1   9        1.57        3.69      2.53 o 
 -12   1   9        2.90        6.50      2.16 o 
 -11   1   9       22.86       23.63      2.60 o 
 -10   1   9        8.88        7.78      1.84 o 
  -9   1   9        9.99       11.62      2.12 o 
  -8   1   9      263.67      267.79      5.95 o 
  -7   1   9       49.64       55.26      3.02 o 
  -6   1   9       60.17       45.37      2.94 o 
  -5   1   9       11.34       14.70      2.28 o 
  -4   1   9      438.34      430.55      7.41 o 
  -3   1   9       20.61       12.75      2.09 o 
  -2   1   9       38.86       30.36      2.55 o 
  -1   1   9       40.92       32.79      2.98 o 
   0   1   9      410.95      393.44      8.42 o 
   1   1   9        8.15        5.23      2.61 o 
   2   1   9      153.07      148.44      5.74 o 
   3   1   9       31.25       23.75      4.31 o 
   4   1   9       77.79       72.61      5.32 o 
   5   1   9       25.27       22.82      5.08 o 
   6   1   9        0.12        9.64      3.86 o 
   7   1   9       57.17       50.06      6.19 o 
   8   1   9       28.83       34.47      5.91 o 
   9   1   9        0.11        2.97      4.62 o 
  10   1   9        9.64        7.55      6.24 o 
  11   1   9        0.17        5.49      6.14 o 
 -20   2   9        4.11        4.61      2.84 o 
 -19   2   9        5.02        2.67      2.82 o 
 -18   2   9        1.21        0.47      2.55 o 
 -17   2   9        0.13        0.00      2.51 o 
 -16   2   9       12.36       13.30      2.59 o 
 -15   2   9        0.00        0.71      2.48 o 
 -14   2   9       16.31        8.16      2.90 o 
 -13   2   9       92.43       77.75      2.77 o 
 -12   2   9       17.09        1.89      1.89 o 
 -11   2   9       29.36       21.07      2.73 o 
 -10   2   9       11.15       12.56      2.23 o 
  -9   2   9       56.78       53.02      2.12 o 
  -8   2   9       67.82       52.96      2.00 o 
  -7   2   9       15.48        1.86      1.86 o 
  -6   2   9      201.21      208.95      5.77 o 
  -5   2   9      184.55      145.83      4.82 o 
  -4   2   9        6.96       10.89      2.13 o 
  -3   2   9      116.61       89.27      3.95 o 
  -2   2   9       77.23       74.66      3.75 o 
  -1   2   9      101.08       94.13      4.13 o 
   0   2   9        5.60        4.90      2.32 o 
   1   2   9       73.97       60.19      4.10 o 
   2   2   9        9.86       19.83      3.45 o 
   3   2   9       39.34       33.64      4.16 o 
   4   2   9        4.35        3.66      3.97 o 
   5   2   9       24.39        9.89      4.33 o 
   6   2   9       11.93       25.27      4.68 o 
   7   2   9       33.45       34.75      5.32 o 
   8   2   9       17.41       15.63      5.00 o 
   9   2   9        1.52        3.40      4.65 o 
  10   2   9       69.44       62.70      6.99 o 
  11   2   9       50.05       28.62      6.79 o 
 -19   3   9        2.67        1.51      2.60 o 
 -18   3   9        9.34       11.99      2.81 o 
 -17   3   9       23.25       30.00      3.14 o 
 -16   3   9       21.27       20.89      3.29 o 
 -15   3   9       62.57       68.14      4.10 o 
 -14   3   9        0.49        1.24      2.12 o 
 -13   3   9        5.50        0.55      2.74 o 
 -12   3   9       89.64       79.11      2.08 o 
 -11   3   9       17.11       18.15      2.56 o 
 -10   3   9      100.02      106.52      4.74 o 
  -9   3   9      119.83      123.45      4.74 o 
  -8   3   9       98.46       96.31      4.27 o 
  -7   3   9       50.70       69.06      3.94 o 
  -6   3   9       78.30       79.24      4.24 o 
  -5   3   9        2.10        1.18      2.37 o 
  -4   3   9      176.42      154.38      5.41 o 
  -3   3   9        2.95        7.02      2.57 o 
  -2   3   9       28.98       30.07      3.31 o 
  -1   3   9       52.18       49.51      3.66 o 
   0   3   9       41.32       48.98      3.83 o 
   1   3   9       14.84       12.90      3.50 o 
   2   3   9      134.30      125.36      6.21 o 
   3   3   9        3.89        5.30      3.83 o 
   4   3   9       39.21       30.31      4.85 o 
   5   3   9       55.82       57.41      5.87 o 
   6   3   9       90.75       98.34      7.15 o 
   7   3   9       93.25       77.36      6.83 o 
   8   3   9        0.65        0.61      4.92 o 
   9   3   9        4.77        4.51      4.81 o 
  10   3   9        4.26        9.01      5.52 o 
 -18   4   9        2.59        2.59      2.59 o 
 -17   4   9        1.61        1.04      2.65 o 
 -16   4   9       24.75       23.23      3.45 o 
 -15   4   9        0.19        1.49      2.65 o 
 -14   4   9       33.83       33.27      3.83 o 
 -13   4   9       37.15       33.23      3.47 o 
 -12   4   9       44.50       57.37      4.20 o 
 -11   4   9       19.49       18.22      3.21 o 
 -10   4   9        7.56        0.00      2.52 o 
  -9   4   9      221.06      154.23      2.40 o 
  -8   4   9        8.10        0.23      2.71 o 
  -7   4   9      154.24      163.04      6.24 o 
  -6   4   9      216.94      140.41      3.29 o 
  -5   4   9       77.27       78.05      4.49 o 
  -4   4   9       95.06      104.14      4.96 o 
  -3   4   9       81.60       74.47      4.51 o 
  -2   4   9       16.72       20.91      3.36 o 
  -1   4   9      365.41      339.42      8.64 o 
   0   4   9      124.14      142.08      6.16 o 
   1   4   9       34.88       49.92      4.56 o 
   2   4   9       11.61        7.31      4.50 o 
   3   4   9       58.11       54.19      5.28 o 
   4   4   9        1.34        3.03      4.54 o 
   5   4   9       38.59       53.08      6.17 o 
   6   4   9        9.68        5.29      5.60 o 
   7   4   9       28.10       30.61      5.88 o 
   8   4   9       11.96       16.99      5.47 o 
   9   4   9        9.59       13.78      5.86 o 
 -16   5   9        0.00        0.15      3.10 o 
 -15   5   9       65.93       59.98      3.02 o 
 -14   5   9        1.42        1.86      2.88 o 
 -13   5   9       13.90        1.26      2.88 o 
 -12   5   9       33.18       35.04      4.01 o 
 -11   5   9        2.73        8.62      3.40 o 
 -10   5   9       33.18       55.65      4.20 o 
  -9   5   9       16.88       24.91      4.15 o 
  -8   5   9       24.32       18.50      3.83 o 
  -7   5   9       48.60       42.74      3.70 o 
  -6   5   9        6.32        3.28      3.28 o 
  -5   5   9        0.01        1.66      2.59 o 
  -4   5   9       17.83       17.85      3.33 o 
  -3   5   9        3.12        8.41      3.36 o 
  -2   5   9       23.00       39.76      4.39 o 
  -1   5   9        1.21        3.26      3.26 o 
   0   5   9        6.62        9.56      3.61 o 
   1   5   9        3.78        0.81      3.76 o 
   2   5   9       48.14       53.40      5.59 o 
   3   5   9        1.33        0.87      4.05 o 
   4   5   9        5.62        2.39      5.07 o 
   5   5   9       81.68       90.48      7.59 o 
   6   5   9        0.20        0.60      5.49 o 
   7   5   9       12.48       16.86      6.02 o 
 -14   6   9        3.40        3.34      3.03 o 
 -13   6   9        3.29        2.23      3.09 o 
 -12   6   9        1.31       14.49      3.30 o 
 -11   6   9        5.06        3.12      3.30 o 
 -10   6   9        5.63        2.05      3.08 o 
  -9   6   9       54.87       48.85      3.42 o 
  -8   6   9       44.26       66.11      5.52 o 
  -7   6   9      168.90      210.72      7.70 o 
  -6   6   9       15.46       13.86      4.62 o 
  -5   6   9       10.54        4.69      3.98 o 
  -4   6   9        1.64        1.89      3.55 o 
  -3   6   9      134.29      164.90      6.96 o 
  -2   6   9       19.17       24.42      4.40 o 
  -1   6   9      111.34      123.33      6.98 o 
   0   6   9        7.53       13.35      4.88 o 
   1   6   9        0.20        8.74      3.98 o 
   2   6   9        5.36        7.10      4.38 o 
   3   6   9        0.43        1.40      4.50 o 
   4   6   9       12.18        6.89      5.46 o 
   5   6   9       33.75       47.11      6.65 o 
 -10   7   9        3.73        1.72      3.24 o 
  -9   7   9        0.06        1.00      3.21 o 
  -8   7   9        2.43        1.87      3.96 o 
  -7   7   9       13.76       20.84      4.29 o 
  -6   7   9        0.12        0.23      3.74 o 
  -5   7   9        1.76        4.04      4.04 o 
  -4   7   9        1.30        5.94      4.11 o 
  -3   7   9        4.52       11.36      4.41 o 
  -2   7   9        2.51        3.30      4.02 o 
  -1   7   9       12.33       13.01      4.34 o 
   0   7   9        4.48       15.51      4.43 o 
   1   7   9        0.04        2.01      4.03 o 
 -20   0  10        6.58        9.64      2.91 o 
 -19   0  10        1.51        1.51      2.86 o 
 -18   0  10       24.52       26.37      3.43 o 
 -17   0  10        1.93        1.91      2.86 o 
 -16   0  10       86.18      112.21      5.37 o 
 -15   0  10        1.21        4.09      2.66 o 
 -14   0  10      384.69      451.16      9.03 o 
 -13   0  10        0.31        0.00      2.57 o 
 -12   0  10      107.18      131.12      5.02 o 
 -11   0  10        1.29        2.00      2.00 o 
 -10   0  10       95.70      102.80      4.31 o 
  -9   0  10      785.87      892.52     10.89 o 
  -8   0  10        0.76        2.60      2.13 o 
  -7   0  10       47.20       61.37      3.39 o 
  -6   0  10        4.95        7.24      1.76 o 
  -5   0  10       16.50       14.56      2.34 o 
  -4   0  10       11.77        1.36      2.96 o 
  -3   0  10       86.70       92.76      3.62 o 
  -2   0  10        1.25        4.51      1.76 o 
  -1   0  10      518.86      632.95     10.96 o 
   0   0  10      130.04      104.53      5.47 o 
   1   0  10       40.77       42.58      3.94 o 
   2   0  10       21.45       26.91      3.99 o 
   3   0  10       14.40       15.89      3.72 o 
   4   0  10      226.09      214.32      8.97 o 
   5   0  10      306.71      281.96     10.59 o 
   6   0  10        2.44        4.33      5.05 o 
   7   0  10        0.11        0.37      4.78 o 
   8   0  10      107.62      104.80      8.57 o 
   9   0  10        8.12        3.00      6.75 o 
  10   0  10       81.72       94.77      9.28 o 
 -20   1  10        0.51        0.00      2.75 o 
 -19   1  10       26.27       38.06      3.79 o 
 -18   1  10        3.92        3.54      2.70 o 
 -17   1  10        0.13        2.83      2.65 o 
 -16   1  10       90.59      139.29      5.85 o 
 -15   1  10      165.05      215.83      6.75 o 
 -14   1  10       53.14       81.14      4.39 o 
 -13   1  10       44.24       34.68      3.11 o 
 -12   1  10      159.56      175.74      5.33 o 
 -11   1  10       12.52        2.21      2.21 o 
 -10   1  10        0.46        1.85      1.65 o 
  -9   1  10       10.32        2.99      2.99 o 
  -8   1  10       97.47       70.34      1.79 o 
  -7   1  10        0.99        3.06      1.65 o 
  -6   1  10       99.37      112.05      4.43 o 
  -5   1  10        7.65        4.50      2.00 o 
  -4   1  10      148.31      152.94      5.04 o 
  -3   1  10       80.31       48.90      3.22 o 
  -2   1  10       51.28       67.89      3.78 o 
  -1   1  10       91.82      103.43      4.35 o 
   0   1  10      134.27      120.68      5.04 o 
   1   1  10       48.75       37.64      3.58 o 
   2   1  10      181.71      183.82      7.14 o 
   3   1  10      208.09      178.61      7.63 o 
   4   1  10      587.85      559.40     12.91 o 
   5   1  10      384.55      330.20     10.80 o 
   6   1  10      343.59      327.71     11.25 o 
   7   1  10        0.45        1.34      4.68 o 
   8   1  10        0.37        2.68      4.70 o 
   9   1  10       74.56       78.17      7.69 o 
  10   1  10       29.25       20.73      7.23 o 
 -19   2  10        4.59        6.00      2.49 o 
 -18   2  10       10.72        7.04      2.98 o 
 -17   2  10        0.38        2.30      2.63 o 
 -16   2  10       61.91       84.76      4.61 o 
 -15   2  10       10.05        0.88      2.11 o 
 -14   2  10      154.52      148.65      5.40 o 
 -13   2  10       22.41       35.79      3.14 o 
 -12   2  10        0.01        0.95      2.28 o 
 -11   2  10        0.08        0.98      1.96 o 
 -10   2  10      195.09      199.45      5.72 o 
  -9   2  10       12.46        8.57      2.36 o 
  -8   2  10       31.54       31.78      2.93 o 
  -7   2  10      966.85     1035.18     12.22 o 
  -6   2  10       83.85       66.98      3.86 o 
  -5   2  10        0.20        1.92      2.17 o 
  -4   2  10        0.47        2.60      2.38 o 
  -3   2  10     1066.19     1001.36     12.01 o 
  -2   2  10       64.20       83.27      4.07 o 
  -1   2  10       45.98       40.52      3.52 o 
   0   2  10      141.06      110.82      5.09 o 
   1   2  10        3.65        0.85      2.84 o 
   2   2  10       30.99       22.63      3.88 o 
   3   2  10        3.23        2.46      3.69 o 
   4   2  10      104.17       96.49      6.60 o 
   5   2  10      115.76      105.60      6.99 o 
   6   2  10       24.88       36.12      5.44 o 
   7   2  10       26.02       22.35      5.43 o 
   8   2  10        0.05        0.95      5.07 o 
   9   2  10        3.91        8.09      5.29 o 
 -19   3  10        9.18        7.92      2.68 o 
 -18   3  10       10.61       20.76      3.20 o 
 -17   3  10       23.96       34.40      3.55 o 
 -16   3  10       42.73       49.72      4.04 o 
 -15   3  10       20.44        1.02      2.54 o 
 -14   3  10        5.07        2.10      2.28 o 
 -13   3  10       63.18       81.17      4.38 o 
 -12   3  10        4.15        2.28      2.28 o 
 -11   3  10        4.05        3.78      2.39 o 
 -10   3  10       36.09        1.25      2.71 o 
  -9   3  10       53.61       38.69      2.40 o 
  -8   3  10       27.07        0.68      2.51 o 
  -7   3  10        0.79        5.40      2.35 o 
  -6   3  10       30.72       28.42      3.34 o 
  -5   3  10       82.42       88.07      4.32 o 
  -4   3  10       38.30       46.03      3.35 o 
  -3   3  10      165.32      166.02      5.78 o 
  -2   3  10       22.24       17.94      3.44 o 
  -1   3  10      148.67      146.56      5.86 o 
   0   3  10      202.22      208.98      7.23 o 
   1   3  10        0.01        0.29      3.38 o 
   2   3  10        0.16        3.25      3.25 o 
   3   3  10      216.33      213.72      8.57 o 
   4   3  10       83.77       81.90      6.90 o 
   5   3  10       33.58       37.18      5.40 o 
   6   3  10      192.77      162.35      9.23 o 
   7   3  10       71.09       81.40      7.25 o 
   8   3  10       30.43       29.07      5.88 o 
   9   3  10       22.09       19.46      5.69 o 
 -17   4  10       11.73       13.16      3.18 o 
 -16   4  10       51.85       42.67      2.32 o 
 -15   4  10        0.68        3.12      2.13 o 
 -14   4  10        7.49        7.44      2.94 o 
 -13   4  10        3.81        3.10      2.73 o 
 -12   4  10        2.35        4.61      2.50 o 
 -11   4  10        0.26        1.82      2.63 o 
 -10   4  10        1.44        2.76      2.76 o 
  -9   4  10        9.63        7.09      2.88 o 
  -8   4  10       44.99       49.87      3.91 o 
  -7   4  10      414.86      480.15      9.68 o 
  -6   4  10       14.74        9.60      3.13 o 
  -5   4  10        0.03        0.25      2.91 o 
  -4   4  10       11.70       10.01      3.41 o 
  -3   4  10      353.06      340.84      9.14 o 
  -2   4  10        0.23        5.80      3.03 o 
  -1   4  10       89.79       95.75      5.72 o 
   0   4  10       36.88       33.62      4.61 o 
   1   4  10       18.89       16.45      4.25 o 
   2   4  10        2.87        2.66      4.44 o 
   3   4  10       60.97       66.58      6.14 o 
   4   4  10        3.07        2.21      4.72 o 
   5   4  10       55.26       46.49      6.69 o 
   6   4  10        5.16       14.95      5.41 o 
   7   4  10        1.89        4.70      5.63 o 
   8   4  10        0.13        1.83      5.47 o 
 -16   5  10       40.26       34.01      2.61 o 
 -15   5  10       34.88       59.55      4.56 o 
 -14   5  10        1.00        2.87      2.87 o 
 -13   5  10        9.62       15.68      3.42 o 
 -12   5  10        0.40        3.45      2.68 o 
 -11   5  10       49.45       44.39      3.04 o 
 -10   5  10       28.05        2.98      2.77 o 
  -9   5  10        9.82        0.44      3.12 o 
  -8   5  10       22.96       43.82      4.61 o 
  -7   5  10        6.14        5.69      3.31 o 
  -6   5  10        0.59        4.60      2.90 o 
  -5   5  10        4.85        9.80      3.19 o 
  -4   5  10        1.67        0.25      3.23 o 
  -3   5  10       28.09       28.73      4.79 o 
  -2   5  10       73.35       89.05      5.92 o 
  -1   5  10        2.08        0.80      3.98 o 
   0   5  10       15.08       12.07      4.11 o 
   1   5  10       36.39       62.93      5.69 o 
   2   5  10       11.18       15.66      4.74 o 
   3   5  10        9.73       10.97      5.18 o 
   4   5  10        9.20       16.79      5.59 o 
   5   5  10       91.96      134.06      8.77 o 
   6   5  10      147.87      152.28      9.94 o 
 -13   6  10        4.57        2.40      3.09 o 
 -12   6  10        0.21        4.05      3.14 o 
 -11   6  10        3.10        5.32      3.74 o 
 -10   6  10       11.62       10.81      4.16 o 
  -9   6  10       25.08       31.62      4.58 o 
  -8   6  10       11.40       16.32      4.53 o 
  -7   6  10       53.80       73.39      6.08 o 
  -6   6  10       14.71       23.21      4.06 o 
  -5   6  10        2.84        4.14      3.91 o 
  -4   6  10       10.77       15.63      4.21 o 
  -3   6  10       56.34       72.02      6.07 o 
  -2   6  10        0.22        4.91      4.91 o 
  -1   6  10       99.15      113.04      7.41 o 
   0   6  10       35.43       66.47      6.26 o 
   1   6  10        2.52        7.01      4.50 o 
   2   6  10        0.63        2.89      4.62 o 
   3   6  10       15.82       32.98      5.30 o 
  -9   7  10       11.54       18.16      4.70 o 
  -8   7  10       11.24       27.11      4.70 o 
  -7   7  10        0.11        3.77      3.77 o 
  -6   7  10        0.21        1.83      4.10 o 
  -5   7  10        7.71       10.53      4.68 o 
  -4   7  10        0.85        0.47      4.30 o 
  -3   7  10        0.90        4.64      4.64 o 
  -2   7  10       12.66       16.69      4.98 o 
  -1   7  10        0.75        0.26      4.84 o 
 -20   1  11        0.12        2.15      2.57 o 
 -19   1  11        5.95       12.34      2.97 o 
 -18   1  11        8.12        8.50      2.83 o 
 -17   1  11        7.06       17.68      2.98 o 
 -16   1  11       18.46       23.05      3.27 o 
 -15   1  11        6.72        2.24      2.79 o 
 -14   1  11        2.35        0.37      2.48 o 
 -13   1  11       16.84       24.82      2.71 o 
 -12   1  11        0.01        0.99      1.98 o 
 -11   1  11       43.07       38.00      3.24 o 
 -10   1  11       25.32       21.00      2.50 o 
  -9   1  11        4.36        7.98      2.16 o 
  -8   1  11        1.92        2.26      2.03 o 
  -7   1  11       19.93       22.30      3.09 o 
  -6   1  11       28.17       22.93      2.96 o 
  -5   1  11       20.39       14.78      2.96 o 
  -4   1  11      174.97      145.93      5.19 o 
  -3   1  11       94.02       91.80      4.41 o 
  -2   1  11        0.45        1.21      1.94 o 
  -1   1  11       38.89       42.01      3.72 o 
   0   1  11       38.00       40.88      4.35 o 
   1   1  11        0.17        2.16      3.09 o 
   2   1  11       41.11       41.59      4.80 o 
   3   1  11       11.52       12.10      4.26 o 
   4   1  11       76.66       73.47      6.32 o 
   5   1  11      167.18      167.45      8.74 o 
   6   1  11       16.02       14.57      5.43 o 
   7   1  11        7.01       13.27      5.45 o 
   8   1  11       14.24       13.21      5.75 o 
   9   1  11        0.42        6.35      6.35 o 
 -19   2  11        4.41        0.72      2.58 o 
 -18   2  11        2.84        5.38      2.31 o 
 -17   2  11        5.86        6.46      2.75 o 
 -16   2  11       30.75       25.39      3.36 o 
 -15   2  11       36.08        4.51      2.43 o 
 -14   2  11       17.15        2.50      2.50 o 
 -13   2  11       38.51       32.38      3.13 o 
 -12   2  11        1.66        1.90      2.09 o 
 -11   2  11        3.46        0.59      2.17 o 
 -10   2  11       23.05        0.62      2.27 o 
  -9   2  11        6.69        0.87      2.17 o 
  -8   2  11      489.54      499.97      9.33 o 
  -7   2  11       95.52       72.68      4.50 o 
  -6   2  11      205.59      203.20      6.52 o 
  -5   2  11      371.38      365.75      8.21 o 
  -4   2  11      306.70      291.45      7.43 o 
  -3   2  11       14.81       19.51      3.37 o 
  -2   2  11       16.61        7.96      2.99 o 
  -1   2  11        0.01        1.58      2.62 o 
   0   2  11       16.30       12.57      3.63 o 
   1   2  11       54.04       42.83      5.02 o 
   2   2  11        0.05        4.31      3.39 o 
   3   2  11       13.10       19.69      4.44 o 
   4   2  11       34.67       25.51      5.17 o 
   5   2  11        0.98        1.30      4.55 o 
   6   2  11        1.88        0.98      4.88 o 
   7   2  11       15.80       19.03      5.17 o 
   8   2  11       11.46       12.05      5.71 o 
 -18   3  11        0.46        1.71      2.56 o 
 -17   3  11        4.04        6.05      2.72 o 
 -16   3  11        1.39        5.42      2.56 o 
 -15   3  11       11.47        0.50      2.34 o 
 -14   3  11        1.81        2.96      2.44 o 
 -13   3  11        0.13        1.83      2.18 o 
 -12   3  11       54.53       57.56      4.01 o 
 -11   3  11        8.43        7.61      2.80 o 
 -10   3  11       17.15        4.84      2.74 o 
  -9   3  11        0.65        6.19      2.21 o 
  -8   3  11       41.30       55.82      4.15 o 
  -7   3  11       29.92       31.18      3.82 o 
  -6   3  11        1.18        2.91      2.66 o 
  -5   3  11        3.02        4.41      2.94 o 
  -4   3  11      275.40      229.72      7.14 o 
  -3   3  11        6.02        2.74      3.00 o 
  -2   3  11       93.39       88.11      5.14 o 
  -1   3  11        6.11       10.98      2.94 o 
   0   3  11       24.93       24.48      4.22 o 
   1   3  11       14.91        6.80      4.13 o 
   2   3  11       18.31       20.33      4.63 o 
   3   3  11      122.29      121.64      7.63 o 
   4   3  11       97.82       89.54      6.79 o 
   5   3  11       94.15       78.00      7.80 o 
   6   3  11        9.55       15.81      5.81 o 
   7   3  11        3.56        6.03      5.08 o 
 -17   4  11        9.29        1.00      2.69 o 
 -16   4  11       12.89        3.34      3.34 o 
 -15   4  11       11.44       23.98      3.24 o 
 -14   4  11       52.39       57.79      4.13 o 
 -13   4  11        0.29        0.91      2.73 o 
 -12   4  11        1.52        2.89      2.89 o 
 -11   4  11       56.27       50.01      2.65 o 
 -10   4  11       50.80       40.41      3.01 o 
  -9   4  11      111.48       87.26      3.15 o 
  -8   4  11      210.34      254.34      8.20 o 
  -7   4  11      131.51      155.68      6.99 o 
  -6   4  11       55.86       51.77      4.44 o 
  -5   4  11       69.31       70.34      5.26 o 
  -4   4  11       19.19       27.67      4.06 o 
  -3   4  11      343.54      356.18      9.83 o 
  -2   4  11       56.56       70.60      5.31 o 
  -1   4  11        9.78        8.80      4.12 o 
   0   4  11       84.56       83.13      6.02 o 
   1   4  11       25.34       37.69      5.39 o 
   2   4  11        5.45       10.25      4.97 o 
   3   4  11        1.57        2.24      5.75 o 
   4   4  11       46.62       51.67      7.14 o 
   5   4  11        0.68        2.60      5.53 o 
   6   4  11        0.08        6.43      6.43 o 
 -15   5  11        5.88        9.79      2.79 o 
 -14   5  11        0.99        2.85      2.85 o 
 -13   5  11        0.00        4.14      2.70 o 
 -12   5  11       15.78        3.27      3.27 o 
 -11   5  11        1.40        0.82      3.07 o 
 -10   5  11        1.75        5.19      3.46 o 
  -9   5  11        2.86        6.81      3.40 o 
  -8   5  11        8.00       11.10      3.78 o 
  -7   5  11       16.90       17.30      4.14 o 
  -6   5  11       19.10       27.47      4.00 o 
  -5   5  11        0.17        2.56      3.56 o 
  -4   5  11       65.18       69.82      5.70 o 
  -3   5  11       20.23       20.15      4.77 o 
  -2   5  11       85.78       87.56      6.53 o 
  -1   5  11        1.41        7.00      4.49 o 
   0   5  11        3.32        2.61      4.66 o 
   1   5  11        6.02        2.41      5.11 o 
   2   5  11       47.98       60.21      6.83 o 
   3   5  11       33.23       43.49      6.67 o 
   4   5  11        9.92       15.41      6.74 o 
 -13   6  11        3.93        0.86      2.91 o 
 -12   6  11        2.87        3.33      3.33 o 
 -11   6  11        1.38        0.80      3.19 o 
 -10   6  11       23.35        2.11      3.59 o 
  -9   6  11       30.97       44.29      4.68 o 
  -8   6  11       59.05       83.21      6.27 o 
  -7   6  11       40.72       55.39      5.78 o 
  -6   6  11       25.31       32.48      4.96 o 
  -5   6  11       52.25       92.23      6.61 o 
  -4   6  11        5.63       22.60      4.68 o 
  -3   6  11       59.41       59.80      6.38 o 
  -2   6  11       45.65       66.74      6.26 o 
  -1   6  11       14.78       11.47      5.32 o 
   0   6  11        0.78        3.75      4.89 o 
   1   6  11        0.00        0.30      5.02 o 
   2   6  11        0.48        2.41      5.44 o 
 -20   0  12        1.48        6.38      2.58 o 
 -19   0  12       14.21       19.90      3.51 o 
 -18   0  12        7.93        3.06      3.06 o 
 -17   0  12       19.31       18.70      3.06 o 
 -16   0  12        3.57        5.59      2.79 o 
 -15   0  12       26.48       23.38      3.52 o 
 -14   0  12      226.87      238.85      7.24 o 
 -13   0  12       11.77       15.51      3.06 o 
 -12   0  12        0.03        1.11      2.67 o 
 -11   0  12      148.61      168.95      6.15 o 
 -10   0  12        1.65        9.76      2.33 o 
  -9   0  12      387.20      393.21      8.53 o 
  -8   0  12      507.76      455.44      9.20 o 
  -7   0  12      337.92      352.68      8.70 o 
  -6   0  12     4396.63     4368.15     27.48 o 
  -5   0  12      471.48      454.68      9.54 o 
  -4   0  12      222.49      208.41      6.53 o 
  -3   0  12      125.05       95.81      4.57 o 
  -2   0  12        0.98        2.54      2.82 o 
  -1   0  12      236.73      245.70      8.43 o 
   0   0  12       90.04       70.61      6.15 o 
   1   0  12       71.73       68.54      6.29 o 
   2   0  12      194.20      157.66      8.56 o 
   3   0  12      200.10      205.48     10.18 o 
   4   0  12        1.17        0.74      4.82 o 
   5   0  12        1.86        5.65      5.65 o 
   6   0  12        4.65        8.40      5.73 o 
   7   0  12        1.49       10.37      6.92 o 
   8   0  12        4.02       14.51      5.73 o 
 -19   1  12        6.27        8.16      2.61 o 
 -18   1  12        6.90        7.57      2.63 o 
 -17   1  12        0.07        1.38      2.77 o 
 -16   1  12        0.75        2.69      2.69 o 
 -15   1  12       95.33       70.04      2.96 o 
 -14   1  12       39.53       34.87      3.41 o 
 -13   1  12       18.65        0.38      3.48 o 
 -12   1  12      101.21      113.26      4.94 o 
 -11   1  12        1.81        2.84      2.84 o 
 -10   1  12        8.68        0.63      2.31 o 
  -9   1  12       38.85       34.67      3.49 o 
  -8   1  12       22.28       15.75      3.42 o 
  -7   1  12       22.57       25.83      3.59 o 
  -6   1  12      387.50      418.45      8.85 o 
  -5   1  12       62.84       53.97      4.13 o 
  -4   1  12      101.69       95.50      4.95 o 
  -3   1  12      205.93      190.55      6.42 o 
  -2   1  12        0.11        0.76      2.78 o 
  -1   1  12       22.22       20.52      3.61 o 
   0   1  12      128.55      100.10      6.31 o 
   1   1  12       67.04       60.73      5.41 o 
   2   1  12       13.93       16.46      4.94 o 
   3   1  12      149.34      130.73      8.07 o 
   4   1  12        1.07        3.41      5.11 o 
   5   1  12        0.04        5.50      5.50 o 
   6   1  12        1.66        6.88      5.16 o 
   7   1  12       54.04       59.54      7.52 o 
   8   1  12       11.04        4.39      6.75 o 
 -19   2  12        3.69        1.69      2.66 o 
 -18   2  12        0.89        3.01      2.26 o 
 -17   2  12        1.22        2.69      2.69 o 
 -16   2  12       12.51       17.87      2.98 o 
 -15   2  12       46.48        9.43      2.57 o 
 -14   2  12       36.47       22.68      3.19 o 
 -13   2  12       13.67       12.46      2.93 o 
 -12   2  12       61.73       72.83      4.18 o 
 -11   2  12        7.88        5.75      2.58 o 
 -10   2  12       26.51       20.39      3.13 o 
  -9   2  12      149.81      167.95      5.91 o 
  -8   2  12      785.93      865.10     12.17 o 
  -7   2  12      155.23      166.34      6.20 o 
  -6   2  12      965.78      923.48     13.12 o 
  -5   2  12      281.73      257.67      7.56 o 
  -4   2  12      540.27      476.91     10.03 o 
  -3   2  12       18.76       23.19      3.74 o 
  -2   2  12       12.24       12.47      3.90 o 
  -1   2  12       23.88       21.98      4.12 o 
   0   2  12      140.08      125.68      6.71 o 
   1   2  12       52.34       49.10      5.52 o 
   2   2  12      122.89      109.28      6.69 o 
   3   2  12      139.30      137.93      8.15 o 
   4   2  12        1.77        8.91      4.62 o 
   5   2  12        5.39        1.98      5.61 o 
   6   2  12        0.21        1.31      5.25 o 
   7   2  12       11.70        1.61      5.79 o 
 -18   3  12        0.92        2.22      2.35 o 
 -17   3  12       16.00        0.15      2.52 o 
 -16   3  12        0.04        2.51      2.65 o 
 -15   3  12       23.92        1.65      2.47 o 
 -14   3  12       48.26       63.36      4.31 o 
 -13   3  12        0.04        2.72      2.54 o 
 -12   3  12        1.66        1.91      2.67 o 
 -11   3  12        0.18        3.63      2.82 o 
 -10   3  12        5.65        7.44      2.56 o 
  -9   3  12       29.67       27.07      3.58 o 
  -8   3  12        0.26        5.61      3.04 o 
  -7   3  12        0.20        2.65      2.90 o 
  -6   3  12       41.75       53.19      4.20 o 
  -5   3  12       20.62       29.90      4.03 o 
  -4   3  12      306.95      332.37      9.18 o 
  -3   3  12       63.44       68.08      4.96 o 
  -2   3  12       74.57       71.24      5.67 o 
  -1   3  12        0.00        2.54      3.38 o 
   0   3  12        4.98        9.77      4.44 o 
   1   3  12        0.05        0.00      4.33 o 
   2   3  12       31.52       31.06      5.45 o 
   3   3  12       58.68       50.76      6.88 o 
   4   3  12       68.58       72.38      7.60 o 
   5   3  12       71.16       55.32      7.57 o 
   6   3  12        0.11        5.50      5.50 o 
 -17   4  12        1.68        0.28      2.63 o 
 -16   4  12       26.48        1.19      2.54 o 
 -15   4  12        0.05        2.71      2.71 o 
 -14   4  12        4.17        0.68      3.07 o 
 -13   4  12       22.63       25.44      3.63 o 
 -12   4  12        1.60        0.20      2.90 o 
 -11   4  12        2.44        2.26      2.87 o 
 -10   4  12       22.33       17.39      3.69 o 
  -9   4  12       45.82       56.27      4.80 o 
  -8   4  12      216.48      252.69      8.36 o 
  -7   4  12       10.90        7.17      3.96 o 
  -6   4  12      188.16      217.60      7.86 o 
  -5   4  12       18.20       24.12      4.15 o 
  -4   4  12      166.46      167.11      7.68 o 
  -3   4  12       73.56       84.95      5.97 o 
  -2   4  12        0.00        2.52      3.92 o 
  -1   4  12        0.47        3.20      4.36 o 
   0   4  12        2.31        6.65      4.54 o 
   1   4  12       38.03       42.42      6.28 o 
   2   4  12       21.12       22.04      6.17 o 
   3   4  12       13.43        6.61      6.28 o 
   4   4  12       49.66       60.17      7.31 o 
   5   4  12        9.04        7.24      6.26 o 
 -15   5  12        3.94        9.34      3.07 o 
 -14   5  12        0.00        0.34      2.66 o 
 -13   5  12        0.37        0.54      2.88 o 
 -12   5  12        1.44        2.52      2.90 o 
 -11   5  12        0.40        0.41      3.10 o 
 -10   5  12       22.90       41.87      4.81 o 
  -9   5  12        4.84       15.94      3.93 o 
  -8   5  12        1.07        0.25      3.63 o 
  -7   5  12       27.06        2.26      3.76 o 
  -6   5  12       10.91       21.20      4.66 o 
  -5   5  12       19.03       26.53      4.51 o 
  -4   5  12       68.76       79.35      6.52 o 
  -3   5  12        1.37        1.68      4.47 o 
  -2   5  12      132.83      167.04      8.33 o 
  -1   5  12        1.84        1.78      4.45 o 
   0   5  12       15.93       26.65      5.51 o 
   1   5  12        2.47        2.84      5.68 o 
   2   5  12       24.93       32.34      6.80 o 
   3   5  12       64.49       63.56      8.51 o 
 -12   6  12        1.58        1.11      3.34 o 
 -11   6  12        0.23        4.61      3.21 o 
 -10   6  12       10.45        1.50      3.22 o 
  -9   6  12        6.76        7.94      4.08 o 
  -8   6  12       19.83        7.38      4.76 o 
  -7   6  12        2.06        5.70      4.47 o 
  -6   6  12       30.07       35.44      5.40 o 
  -5   6  12        4.89        0.52      4.76 o 
  -4   6  12        3.37        0.54      4.62 o 
  -3   6  12       35.65       44.35      5.86 o 
  -2   6  12        1.59        2.57      4.86 o 
  -1   6  12        0.04        1.47      5.00 o 
   0   6  12        0.06        5.13      5.13 o 
 -19   1  13        0.25        1.36      2.56 o 
 -18   1  13        3.33        5.01      2.74 o 
 -17   1  13        0.04        0.68      2.56 o 
 -16   1  13        0.60        7.28      2.66 o 
 -15   1  13        2.82        5.13      2.56 o 
 -14   1  13        0.89        6.22      2.46 o 
 -13   1  13       25.44       36.69      3.67 o 
 -12   1  13       10.34       10.30      2.77 o 
 -11   1  13        0.47        0.00      2.45 o 
 -10   1  13        0.26        1.90      2.54 o 
  -9   1  13       26.21       23.99      3.52 o 
  -8   1  13        1.08        0.24      3.00 o 
  -7   1  13       48.92       53.31      4.32 o 
  -6   1  13        1.88        2.45      3.92 o 
  -5   1  13       13.59        8.70      3.62 o 
  -4   1  13        0.25        2.15      3.12 o 
  -3   1  13      151.17      121.76      5.93 o 
  -2   1  13       35.35       33.69      3.98 o 
  -1   1  13       57.43       64.49      5.21 o 
   0   1  13        9.05       12.45      4.35 o 
   1   1  13        2.62        3.28      4.58 o 
   2   1  13       30.68       31.03      6.07 o 
   3   1  13       26.64       29.15      5.83 o 
   4   1  13        3.36        4.84      5.53 o 
   5   1  13       19.04       12.47      5.89 o 
   6   1  13        0.05        3.45      5.51 o 
 -19   2  13        0.35        2.59      2.59 o 
 -18   2  13        0.03        1.17      2.20 o 
 -17   2  13        3.95        0.16      2.33 o 
 -16   2  13        0.35        2.76      2.76 o 
 -15   2  13       27.98        2.20      2.70 o 
 -14   2  13        0.01        3.50      2.46 o 
 -13   2  13        1.22        1.83      2.55 o 
 -12   2  13        0.42        1.90      2.65 o 
 -11   2  13       24.10       45.77      3.58 o 
 -10   2  13       16.30       28.48      3.35 o 
  -9   2  13      114.67      118.48      5.73 o 
  -8   2  13       12.75        5.78      3.94 o 
  -7   2  13      279.53      254.11      8.16 o 
  -6   2  13        0.22        0.00      3.68 o 
  -5   2  13        7.56        1.49      3.73 o 
  -4   2  13        2.77        1.52      4.04 o 
  -3   2  13       32.19       37.18      4.42 o 
  -2   2  13       10.86        5.72      4.08 o 
  -1   2  13        1.20        0.57      3.75 o 
   0   2  13       14.79       16.71      4.56 o 
   1   2  13       63.45       60.67      6.04 o 
   2   2  13        3.95        8.50      4.58 o 
   3   2  13        4.65       10.64      4.66 o 
   4   2  13        0.16        3.34      5.35 o 
   5   2  13        0.15       11.27      4.97 o 
   6   2  13        0.54        5.22      6.20 o 
 -18   3  13        1.60        0.27      2.28 o 
 -17   3  13        9.70       10.22      2.74 o 
 -16   3  13        1.71        0.46      2.45 o 
 -15   3  13        9.53        0.48      2.43 o 
 -14   3  13        6.66        0.34      3.08 o 
 -13   3  13       43.81       70.49      4.14 o 
 -12   3  13       25.97       27.66      3.43 o 
 -11   3  13       45.01       38.82      4.04 o 
 -10   3  13        4.23       13.49      3.22 o 
  -9   3  13       29.19       37.53      3.84 o 
  -8   3  13        6.44        7.11      3.31 o 
  -7   3  13       36.59       33.97      4.43 o 
  -6   3  13        6.80        9.12      4.05 o 
  -5   3  13        0.37        0.51      4.15 o 
  -4   3  13        1.03        3.99      4.25 o 
  -3   3  13      235.57      218.45      8.47 o 
  -2   3  13       19.29       18.46      4.55 o 
  -1   3  13        2.50        1.48      4.15 o 
   0   3  13       43.25       49.92      6.51 o 
   1   3  13        7.13        6.13      5.16 o 
   2   3  13        0.03        2.64      5.30 o 
   3   3  13        9.20       12.06      5.69 o 
   4   3  13        0.70        1.01      5.36 o 
   5   3  13        9.45        1.32      6.59 o 
 -16   4  13        2.82        9.18      2.77 o 
 -15   4  13        1.23        2.20      2.67 o 
 -14   4  13        1.66        0.50      2.54 o 
 -13   4  13       10.32       13.74      3.44 o 
 -12   4  13        9.20        3.10      3.10 o 
 -11   4  13       35.14        3.30      3.30 o 
 -10   4  13        0.20        4.83      3.08 o 
  -9   4  13        0.55        2.09      3.48 o 
  -8   4  13        0.00        1.71      3.66 o 
  -7   4  13       40.36       37.79      5.07 o 
  -6   4  13       18.07       25.68      4.19 o 
  -5   4  13       10.00        5.13      4.32 o 
  -4   4  13        3.01        0.83      4.15 o 
  -3   4  13        0.20        4.57      4.57 o 
  -2   4  13       12.32       12.69      5.01 o 
  -1   4  13       15.96       23.88      5.21 o 
   0   4  13        4.54        0.63      5.09 o 
   1   4  13       48.48       58.35      7.21 o 
   2   4  13        2.37       10.05      5.37 o 
   3   4  13        1.03        6.43      6.43 o 
 -14   5  13        3.08        2.31      2.97 o 
 -13   5  13        2.61        2.15      3.04 o 
 -12   5  13        9.40        2.13      3.29 o 
 -11   5  13        5.29        2.08      3.74 o 
 -10   5  13        6.08        6.66      3.77 o 
  -9   5  13       21.16       37.18      4.71 o 
  -8   5  13        0.02       10.40      3.46 o 
  -7   5  13       13.56       10.07      4.65 o 
  -6   5  13        7.47       11.25      4.81 o 
  -5   5  13        0.64        0.28      4.42 o 
  -4   5  13        1.00        2.27      4.27 o 
  -3   5  13       40.65       46.86      5.86 o 
  -2   5  13        1.50        0.91      5.13 o 
  -1   5  13       18.22        9.04      6.23 o 
   0   5  13       11.62       15.41      6.10 o 
   1   5  13        7.91       12.15      6.24 o 
 -10   6  13        0.74        0.43      3.90 o 
  -9   6  13        0.23        1.15      4.15 o 
  -8   6  13        4.53       12.67      4.14 o 
  -7   6  13       11.81       22.71      4.85 o 
  -6   6  13        0.57        5.31      4.25 o 
  -5   6  13        8.97       11.81      5.50 o 
  -4   6  13        0.00        0.29      5.10 o 
  -3   6  13        8.10       11.36      5.54 o 
 -19   0  14        3.13        6.06      3.11 o 
 -18   0  14        0.03        3.37      2.66 o 
 -17   0  14       86.81       75.35      3.03 o 
 -16   0  14        0.39        4.37      3.19 o 
 -15   0  14       51.34       37.33      4.14 o 
 -14   0  14        4.29        3.87      3.00 o 
 -13   0  14       10.31        1.77      3.54 o 
 -12   0  14       17.23       17.46      3.40 o 
 -11   0  14        8.92       15.55      3.48 o 
 -10   0  14      540.32      621.82     11.39 o 
  -9   0  14     1733.65     1917.60     19.89 o 
  -8   0  14      514.66      507.46     10.68 o 
  -7   0  14      115.98      115.72      6.14 o 
  -6   0  14      225.95      208.83      7.58 o 
  -5   0  14      412.40      478.84     10.26 o 
  -4   0  14      133.38      152.49      6.67 o 
  -3   0  14      128.91       98.41      5.91 o 
  -2   0  14       16.62       28.60      4.67 o 
  -1   0  14      301.24      277.74     10.69 o 
   0   0  14       65.87       57.04      6.50 o 
   1   0  14       68.37       68.47      7.40 o 
   2   0  14       29.85       25.98      6.40 o 
   3   0  14      140.72      141.24      9.92 o 
   4   0  14        2.60        6.55      6.55 o 
   5   0  14       13.98        8.49      6.96 o 
 -19   1  14        0.04        1.91      2.50 o 
 -18   1  14        2.52        1.42      2.68 o 
 -17   1  14       10.09       11.20      3.01 o 
 -16   1  14       17.11        1.92      2.80 o 
 -15   1  14       10.52        6.88      2.71 o 
 -14   1  14        2.76        0.56      3.18 o 
 -13   1  14      404.68      404.91      9.22 o 
 -12   1  14       16.26        2.38      2.97 o 
 -11   1  14       41.70       42.50      4.08 o 
 -10   1  14       58.44       95.06      5.09 o 
  -9   1  14      331.04      319.09      8.86 o 
  -8   1  14        0.56        9.96      3.71 o 
  -7   1  14      995.28     1046.67     14.64 o 
  -6   1  14      215.62      234.80      8.02 o 
  -5   1  14     1245.97     1215.11     15.99 o 
  -4   1  14      312.57      297.72      8.61 o 
  -3   1  14       67.72       50.85      5.16 o 
  -2   1  14       16.91       10.00      4.45 o 
  -1   1  14      408.99      366.03     11.42 o 
   0   1  14        0.02        4.17      4.81 o 
   1   1  14       23.76       17.40      6.03 o 
   2   1  14       45.52       31.56      7.20 o 
   3   1  14       10.42        7.97      5.89 o 
   4   1  14       18.53       36.13      5.90 o 
   5   1  14        3.89       10.69      5.86 o 
 -18   2  14        0.43        1.84      2.56 o 
 -17   2  14       31.17        2.26      2.26 o 
 -16   2  14        7.64        5.39      2.69 o 
 -15   2  14       35.13       26.36      3.31 o 
 -14   2  14        3.09        8.31      2.77 o 
 -13   2  14       44.74       40.09      3.80 o 
 -12   2  14       18.32       17.97      3.22 o 
 -11   2  14      111.88      130.58      5.77 o 
 -10   2  14      164.86      155.48      6.10 o 
  -9   2  14      549.72      572.30     10.86 o 
  -8   2  14      474.70      474.77     10.70 o 
  -7   2  14      104.58      100.59      6.04 o 
  -6   2  14      351.54      355.80      9.94 o 
  -5   2  14      103.83      105.94      6.36 o 
  -4   2  14       13.04       22.79      4.19 o 
  -3   2  14      246.96      224.04      8.17 o 
  -2   2  14       20.20       22.56      4.28 o 
  -1   2  14       77.66       78.82      6.61 o 
   0   2  14       17.45       11.04      5.36 o 
   1   2  14       18.97       17.96      5.88 o 
   2   2  14       34.17       21.68      6.01 o 
   3   2  14      115.77      104.12      8.40 o 
   4   2  14        7.54        3.01      6.02 o 
 -17   3  14        9.06        0.56      2.24 o 
 -16   3  14        2.80        2.83      2.83 o 
 -15   3  14        9.51        9.83      2.85 o 
 -14   3  14       18.18        2.53      2.69 o 
 -13   3  14       99.07       77.38      3.39 o 
 -12   3  14       22.99        0.76      3.05 o 
 -11   3  14       14.75       16.81      3.25 o 
 -10   3  14        8.41       20.89      3.66 o 
  -9   3  14       86.10      105.89      5.93 o 
  -8   3  14       23.54       38.21      4.57 o 
  -7   3  14      463.45      537.69     12.05 o 
  -6   3  14       87.64      124.86      7.02 o 
  -5   3  14      258.57      288.08      9.39 o 
  -4   3  14       44.37       47.66      5.27 o 
  -3   3  14       12.15       18.37      4.31 o 
  -2   3  14       45.04       39.42      5.68 o 
  -1   3  14      246.11      280.08     10.58 o 
   0   3  14       21.15       19.39      5.50 o 
   1   3  14       10.30        4.99      5.99 o 
   2   3  14        1.34        0.35      5.41 o 
   3   3  14        2.57        7.44      5.42 o 
 -15   4  14        7.33        6.31      2.47 o 
 -14   4  14        0.55        2.83      2.50 o 
 -13   4  14       13.94       16.51      3.41 o 
 -12   4  14       13.64       15.65      3.48 o 
 -11   4  14       28.99       39.20      4.36 o 
 -10   4  14       30.83       41.69      4.43 o 
  -9   4  14       91.90      110.29      6.60 o 
  -8   4  14      212.91      260.38      9.19 o 
  -7   4  14       27.51       23.96      5.21 o 
  -6   4  14      118.06      160.63      7.85 o 
  -5   4  14       33.43       49.91      5.60 o 
  -4   4  14        1.87        0.00      4.92 o 
  -3   4  14       46.73       59.02      5.99 o 
  -2   4  14        0.77        3.41      4.97 o 
  -1   4  14        1.40        6.11      6.11 o 
   0   4  14       46.44       60.95      7.28 o 
   1   4  14        4.50        8.46      6.44 o 
 -13   5  14        4.02        1.07      2.84 o 
 -12   5  14        1.60        2.12      3.29 o 
 -11   5  14        2.16        1.25      3.34 o 
 -10   5  14        0.07        3.82      3.82 o 
  -9   5  14        8.55        8.13      4.31 o 
  -8   5  14        2.37        9.36      4.56 o 
  -7   5  14       67.61       95.62      7.17 o 
  -6   5  14       41.99       64.23      6.92 o 
  -5   5  14       35.93       49.97      6.03 o 
  -4   5  14        9.25        6.52      5.35 o 
  -3   5  14        0.77        6.13      4.91 o 
  -2   5  14        9.47        6.01      5.69 o 
  -1   5  14        4.45        7.14      5.85 o 
 -18   1  15        0.12        2.76      2.76 o 
 -17   1  15        0.00        0.98      2.61 o 
 -16   1  15        0.39        2.56      2.74 o 
 -15   1  15        0.00        1.25      2.67 o 
 -14   1  15        0.03        0.00      2.57 o 
 -13   1  15        1.84        1.33      3.05 o 
 -12   1  15        2.97        7.68      2.95 o 
 -11   1  15        0.00        0.40      2.85 o 
 -10   1  15        6.96        0.64      3.19 o 
  -9   1  15       15.45       13.99      3.78 o 
  -8   1  15        6.44        3.71      3.47 o 
  -7   1  15       15.48       17.91      3.83 o 
  -6   1  15       52.88       47.44      5.08 o 
  -5   1  15        0.40        1.73      3.44 o 
  -4   1  15       21.21       19.66      4.09 o 
  -3   1  15        0.31        2.70      4.05 o 
  -2   1  15        9.92       19.41      4.35 o 
  -1   1  15        1.47        2.49      4.98 o 
   0   1  15       20.03       11.16      5.91 o 
   1   1  15        0.05        1.02      5.09 o 
   2   1  15       16.56        9.66      5.87 o 
   3   1  15        5.15        4.51      5.89 o 
 -17   2  15        0.00        0.15      2.34 o 
 -16   2  15       10.84        1.09      2.62 o 
 -15   2  15        2.30        4.37      2.27 o 
 -14   2  15        0.29        1.19      2.72 o 
 -13   2  15        0.05        3.03      3.03 o 
 -12   2  15       18.99       28.91      3.57 o 
 -11   2  15        3.21        4.76      2.98 o 
 -10   2  15       57.39       64.46      4.82 o 
  -9   2  15       56.98       46.42      4.88 o 
  -8   2  15       43.70       64.48      5.14 o 
  -7   2  15       24.36       40.49      4.39 o 
  -6   2  15       42.23       58.25      5.32 o 
  -5   2  15        4.06        4.99      3.67 o 
  -4   2  15        4.35        4.37      4.09 o 
  -3   2  15        2.34        9.13      3.71 o 
  -2   2  15        4.06        3.89      4.48 o 
  -1   2  15        8.71       16.56      4.69 o 
   0   2  15       18.77       24.66      5.20 o 
   1   2  15        3.45        1.66      5.65 o 
   2   2  15       14.08       17.82      6.05 o 
 -16   3  15        3.45        2.46      2.46 o 
 -15   3  15        0.23        2.48      2.48 o 
 -14   3  15        5.59        1.66      2.48 o 
 -13   3  15        0.84        3.71      2.64 o 
 -12   3  15        1.71        6.80      3.21 o 
 -11   3  15        2.29        7.68      3.03 o 
 -10   3  15       45.40       52.05      4.96 o 
  -9   3  15        1.25        2.76      3.45 o 
  -8   3  15       33.73       36.28      4.87 o 
  -7   3  15       20.42       17.42      5.12 o 
  -6   3  15       61.08       72.04      5.89 o 
  -5   3  15        3.17        7.80      4.18 o 
  -4   3  15        0.01        0.30      4.34 o 
  -3   3  15        2.57        4.81      4.81 o 
  -2   3  15       39.31       45.65      6.57 o 
  -1   3  15        5.44        2.92      5.50 o 
   0   3  15        0.44        0.00      5.67 o 
   1   3  15        0.34        2.71      5.44 o 
 -14   4  15       10.17        2.77      3.11 o 
 -13   4  15        0.02        0.89      3.01 o 
 -12   4  15        3.41        1.73      3.46 o 
 -11   4  15        0.29        0.83      3.52 o 
 -10   4  15       18.45       22.77      4.46 o 
  -9   4  15       70.38       95.27      6.45 o 
  -8   4  15       13.17       24.09      4.82 o 
  -7   4  15       82.56      120.83      7.75 o 
  -6   4  15        3.29        0.84      5.04 o 
  -5   4  15        0.26        4.95      4.95 o 
  -4   4  15        6.64       12.09      5.14 o 
  -3   4  15        8.76       13.16      5.33 o 
  -2   4  15        0.52        5.50      5.50 o 
  -1   4  15        1.44        2.34      5.67 o 
 -10   5  15       11.83        3.62      3.62 o 
  -9   5  15        2.15        5.82      4.12 o 
  -8   5  15       65.02      106.11      7.74 o 
  -7   5  15       12.64       28.07      5.18 o 
  -6   5  15       15.57       29.69      5.43 o 
  -5   5  15        1.34        4.46      5.05 o 
 -17   0  16        1.47        8.44      3.30 o 
 -16   0  16       11.72        7.60      3.31 o 
 -15   0  16        8.15        9.41      3.47 o 
 -14   0  16        6.66        3.62      3.62 o 
 -13   0  16       23.42       22.50      4.19 o 
 -12   0  16       36.31       31.15      4.32 o 
 -11   0  16        5.52       11.22      3.27 o 
 -10   0  16       27.92       40.48      4.78 o 
  -9   0  16       13.99       34.62      4.42 o 
  -8   0  16       18.26       31.68      3.77 o 
  -7   0  16        7.97       11.50      3.84 o 
  -6   0  16       42.87       40.31      4.74 o 
  -5   0  16       48.72       36.64      4.20 o 
  -4   0  16        2.13        6.47      3.25 o 
  -3   0  16        6.43       10.63      4.60 o 
  -2   0  16        0.60        9.64      4.66 o 
  -1   0  16        0.20        0.37      5.39 o 
   0   0  16        6.53       11.91      5.96 o 
   1   0  16        0.09        3.79      6.06 o 
 -17   1  16        2.44        0.47      2.85 o 
 -16   1  16       18.51       28.32      3.33 o 
 -15   1  16        1.33        3.83      2.96 o 
 -14   1  16        2.78        3.96      5.60 o 
 -13   1  16        1.80        5.25      3.19 o 
 -12   1  16       12.51       12.08      3.30 o 
 -11   1  16        7.46        8.10      2.83 o 
 -10   1  16        0.26        3.81      2.96 o 
  -9   1  16        4.11        5.74      3.09 o 
  -8   1  16        6.79        2.07      3.45 o 
  -7   1  16        6.75        3.08      3.31 o 
  -6   1  16       16.22       14.78      3.88 o 
  -5   1  16        6.80        9.32      4.03 o 
  -4   1  16      111.29       87.20      6.38 o 
  -3   1  16       28.05       19.42      4.78 o 
  -2   1  16       33.89       12.60      5.10 o 
  -1   1  16        1.76        3.19      4.77 o 
   0   1  16       33.57       18.95      6.32 o 
   1   1  16        5.39        5.78      6.13 o 
 -16   2  16        0.86        8.04      2.54 o 
 -15   2  16        1.44        0.00      2.83 o 
 -14   2  16        8.58        0.33      2.82 o 
 -13   2  16       55.10       58.28      4.37 o 
 -12   2  16       24.07       20.37      3.52 o 
 -11   2  16        0.28        1.57      3.15 o 
 -10   2  16       11.18       10.64      3.76 o 
  -9   2  16       12.68       21.49      3.55 o 
  -8   2  16        4.55        8.66      3.75 o 
  -7   2  16        6.00        6.90      3.95 o 
  -6   2  16        0.03        5.69      3.62 o 
  -5   2  16        4.96        6.24      4.07 o 
  -4   2  16        2.78        0.86      4.83 o 
  -3   2  16       32.66       38.38      5.65 o 
  -2   2  16        4.13        9.92      4.66 o 
  -1   2  16        0.27        3.23      4.82 o 
   0   2  16       19.90       10.90      5.95 o 
 -15   3  16        0.14        2.69      2.69 o 
 -14   3  16        9.22        2.73      3.06 o 
 -13   3  16        0.20        2.08      2.77 o 
 -12   3  16        0.11        0.75      3.17 o 
 -11   3  16        0.81        8.02      3.01 o 
 -10   3  16       10.62        4.31      3.67 o 
  -9   3  16        0.01        0.93      3.47 o 
  -8   3  16        1.94        3.70      4.19 o 
  -7   3  16        5.48        6.54      3.93 o 
  -6   3  16        7.10        7.71      4.42 o 
  -5   3  16        4.09        3.76      4.91 o 
  -4   3  16       20.91       25.95      5.44 o 
  -3   3  16       55.50       59.91      7.21 o 
  -2   3  16       42.84       34.10      6.49 o 
  -1   3  16        2.09       14.04      6.02 o 
 -12   4  16        3.20        1.33      3.42 o 
 -11   4  16        2.94        3.11      3.51 o 
 -10   4  16       13.59       16.80      4.26 o 
  -9   4  16       22.86       28.95      5.54 o 
  -8   4  16       18.07       31.75      5.16 o 
  -7   4  16        7.73        5.21      5.21 o 
  -6   4  16        0.63        4.63      4.90 o 
  -5   4  16        0.44        4.22      4.83 o 
  -4   4  16        0.10        5.34      5.34 o 
 -16   1  17        1.29        3.06      3.06 o 
 -15   1  17        1.80        1.52      2.87 o 
 -14   1  17        3.59        0.88      3.00 o 
 -13   1  17        0.00        0.55      2.94 o 
 -12   1  17       10.24       15.70      3.26 o 
 -11   1  17        0.16        3.00      3.00 o 
 -10   1  17        5.57        7.09      3.34 o 
  -9   1  17        0.08        2.40      3.28 o 
  -8   1  17        0.47        0.23      2.95 o 
  -7   1  17        0.31        0.94      3.75 o 
  -6   1  17        2.96        1.72      3.91 o 
  -5   1  17        7.44        8.32      4.41 o 
  -4   1  17        0.00        2.76      3.87 o 
  -3   1  17        6.20        2.33      5.24 o 
  -2   1  17        0.02        4.30      4.92 o 
  -1   1  17       10.66       11.90      5.79 o 
 -15   2  17        5.34        1.82      2.88 o 
 -14   2  17        1.34        1.61      2.73 o 
 -13   2  17        0.00        2.05      3.07 o 
 -12   2  17        0.12        2.54      2.72 o 
 -11   2  17       14.91       17.02      4.06 o 
 -10   2  17        0.94        1.03      3.30 o 
  -9   2  17        0.04        0.43      3.52 o 
  -8   2  17        4.11        8.43      3.75 o 
  -7   2  17       21.40       17.19      4.49 o 
  -6   2  17       34.17       26.24      5.04 o 
  -5   2  17       12.96       10.12      4.50 o 
  -4   2  17        0.75        3.85      4.43 o 
  -3   2  17        2.66        5.86      5.86 o 
  -2   2  17       12.31       18.17      5.74 o 
 -13   3  17        0.49        1.18      2.87 o 
 -12   3  17        6.54        0.73      3.11 o 
 -11   3  17        0.03        1.79      3.18 o 
 -10   3  17       31.87       35.63      5.15 o 
  -9   3  17        1.64        0.70      3.71 o 
  -8   3  17       32.58       47.64      5.24 o 
  -7   3  17        0.17        7.21      4.54 o 
  -6   3  17        5.99        4.55      5.11 o 
  -5   3  17        5.06       11.66      5.39 o 
  -4   3  17        3.16        1.87      5.31 o 
 -14   0  18       17.30       25.53      4.74 o 
 -13   0  18        9.40       28.95      4.51 o 
 -12   0  18       20.21       35.53      4.67 o 
 -11   0  18       35.22       43.95      5.03 o 
 -10   0  18        4.13        1.65      4.23 o 
  -9   0  18        0.96        1.92      4.08 o 
  -8   0  18       16.16       21.87      4.63 o 
  -7   0  18       94.50      107.90      6.90 o 
  -6   0  18       18.17       23.98      4.30 o 
  -5   0  18       20.12       26.60      4.88 o 
  -4   0  18       75.42       73.41      6.72 o 
 -13   1  18       12.41       14.61      3.74 o 
 -12   1  18        0.77        4.09      2.79 o 
 -11   1  18       42.56       50.87      4.68 o 
 -10   1  18        3.34       11.62      3.46 o 
  -9   1  18        4.57        1.70      3.40 o 
  -8   1  18        1.25        4.65      3.76 o 
  -7   1  18        0.64        0.69      3.93 o 
  -6   1  18       30.22       38.83      5.20 o 
  -5   1  18        3.79        2.94      4.55 o 
  -4   1  18       19.62       11.10      5.69 o 
 -12   2  18        0.89        0.71      3.17 o 
 -11   2  18       30.05       37.91      4.14 o 
 -10   2  18        0.13        2.63      3.64 o 
  -9   2  18        5.88        6.08      4.34 o 
  -8   2  18        0.70        0.94      4.20 o 
  -7   2  18       38.33       53.13      5.79 o 
  -6   2  18        0.80        0.54      4.88 o 
                                                 
